# Supplementary material for: Defensive alteration of root exudate composition by grafting Prunus sp. onto resistant rootstock contributes to reducing crown gall disease
Source: Hortic Res. 2024 Feb 23;11(4):uhae049. doi: 10.1093/hr/uhae049 (PMC11031412; doi:10.1093/hr/uhae049)
Supplement: Web_Material_uhae049 [file web_material_uhae049.zip]

Archive with 2 entries (2 files):
- Appendix A -1220-clean.docx
- Appendix B-1220.xls
