# Supplementary material for: Defensive alteration of root exudate composition by grafting Prunus sp. onto resistant rootstock contributes to reducing crown gall disease
Source: Hortic Res. 2024 Feb 23;11(4):uhae049. doi: 10.1093/hr/uhae049 (PMC11031412; doi:10.1093/hr/uhae049)
Supplement: Web_Material_uhae049 [file web_material_uhae049.zip › Appendix B-1220.xls]

## Sheet: Information
	Defensive alteration of root exudate composition by grafting Prunus sp. onto resistant rootstock contributes to reducing crown gall disease
	Lin Chen1, Lusen Bian1, Qinghua Ma1, Ying Li1, Xinghong Wang1, Yunpeng Liu2*
	1 National Permanent Scientific Research Base for Warm Temperate Zone Forestry of Jiulong Mountain, Experimental Center of Forestry in North China, Chinese Academy of Forestry, Beijing 102300, People’s Republic of China
	2 ﻿State Key Laboratory of Efficient Utilization of Arid and Semi-arid Arable Land in Northern China (the Institute of Agricultural Resources and Regional Planning, Chinese Academy of Agricultural Sciences, Beijing 100081, China)
	*Corresponding author
	Yunpeng Liu. Tel: +86-010-82105087; Fax: 86-010-82108683; E-mail: liuyunpeng@caas.cn

## Sheet: Table S1
Table S1 The content of ASVs in rhizosphere of different grafted plants.
#ID	CK	R-R	S-S	S-R	R-S	taxonomy
ASV_1	4324.33±1013.56	3443.33±1543.64	7640±1166.09	3953.33±1121.81	6123±108.13	d__Bacteria; p__Proteobacteria; c__Alphaproteobacteria; o__Rhizobiales; f__Rhizobiaceae; g__Allorhizobium-Neorhizobium-Pararhizobium-Rhizobium; s__unclassified_Allorhizobium-Neorhizobium-Pararhizobium-Rhizobium
ASV_2	1352±1034.46	3366.67±2039.16	1486.33±1357.45	4326±1592.74	2112±305.37	d__Bacteria; p__Proteobacteria; c__Alphaproteobacteria; o__Sphingomonadales; f__Sphingomonadaceae; g__Sphingomonas; s__unclassified_Sphingomonas
ASV_3	914±92.05	162.67±10.62	19±11.05	95.33±27.01	342±34.91	d__Bacteria; p__Proteobacteria; c__Gammaproteobacteria; o__Pseudomonadales; f__Pseudomonadaceae; g__Pseudomonas; s__unclassified_Pseudomonas
ASV_4	644±3.56	0±0	30.33±3.09	58±29.22	352.67±34.02	d__Bacteria; p__Proteobacteria; c__Gammaproteobacteria; o__Pseudomonadales; f__Pseudomonadaceae; g__Pseudomonas; s__unclassified_Pseudomonas
ASV_5	327±37.96	52.33±7.85	24.33±17.21	208±29.7	193.67±15.41	d__Bacteria; p__Actinobacteriota; c__Actinobacteria; o__Micrococcales; f__Micrococcaceae; g__unclassified_Micrococcaceae; s__unclassified_Micrococcaceae
ASV_7	40.67±5.73	139.33±8.96	211.33±9.53	125±14.9	97.33±10.87	d__Bacteria; p__Proteobacteria; c__Gammaproteobacteria; o__Burkholderiales; f__Nitrosomonadaceae; g__MND1; s__unclassified_MND1
ASV_6	77±8.29	151.67±14.08	55.67±9.18	264.67±41.67	63±12.33	d__Bacteria; p__Actinobacteriota; c__Actinobacteria; o__Micrococcales; f__Micrococcaceae; g__unclassified_Micrococcaceae; s__unclassified_Micrococcaceae
ASV_8	100±4.24	124±13.49	69.67±13.27	102.67±9.39	102.33±5.19	d__Bacteria; p__Proteobacteria; c__Gammaproteobacteria; o__Burkholderiales; f__Nitrosomonadaceae; g__MND1; s__unclassified_MND1
ASV_9	140.33±20.53	50±10.23	92.33±8.22	48.33±4.78	144±33.18	d__Bacteria; p__Gemmatimonadota; c__AKAU4049; o__AKAU4049; f__AKAU4049; g__AKAU4049; s__uncultured_soil
ASV_11	334.33±28.22	0±0	6±8.49	22.33±5.56	110±17.68	d__Bacteria; p__Proteobacteria; c__Gammaproteobacteria; o__Pseudomonadales; f__Pseudomonadaceae; g__Pseudomonas; s__Pseudomonas_borbori
ASV_10	13±9.2	158.67±13.1	98.67±0.94	128.67±12.81	31.33±6.24	d__Bacteria; p__Acidobacteriota; c__Blastocatellia; o__Pyrinomonadales; f__Pyrinomonadaceae; g__RB41; s__unclassified_RB41
ASV_14	141.33±34.12	46.67±5.56	39.67±11.9	59.67±7.32	101.33±9.03	d__Bacteria; p__Proteobacteria; c__Gammaproteobacteria; o__Steroidobacterales; f__Steroidobacteraceae; g__uncultured; s__unclassified_uncultured
ASV_13	23±4.32	109±14.72	130±18.67	87±4.97	38±0.82	d__Bacteria; p__Acidobacteriota; c__Vicinamibacteria; o__Vicinamibacterales; f__Vicinamibacteraceae; g__Vicinamibacteraceae; s__unclassified_Vicinamibacteraceae
ASV_18	111.67±20.42	32.33±6.24	81±2.45	45±6.16	110.33±7.72	d__Bacteria; p__Chloroflexi; c__Gitt-GS-136; o__Gitt-GS-136; f__Gitt-GS-136; g__Gitt-GS-136; s__uncultured_bacterium
ASV_15	125±6.38	62.33±11.9	52±7.12	37.67±4.71	102.33±3.86	d__Bacteria; p__Bacteroidota; c__Bacteroidia; o__Cytophagales; f__Microscillaceae; g__Chryseolinea; s__uncultured_bacterium
ASV_21	228.67±7.59	0±0	14.67±10.87	22±3.74	110.33±11.67	d__Bacteria; p__Proteobacteria; c__Gammaproteobacteria; o__Pseudomonadales; f__Pseudomonadaceae; g__Pseudomonas; s__Pseudomonas_borbori
ASV_12	4±5.66	128.67±24.14	74.33±8.18	156.67±9.57	12±4.08	d__Bacteria; p__Gemmatimonadota; c__Gemmatimonadetes; o__Gemmatimonadales; f__Gemmatimonadaceae; g__uncultured; s__uncultured_Gemmatimonas
ASV_17	111.33±41.48	52±17.45	65.67±17.31	55±5.72	80±33.51	d__Bacteria; p__unclassified_Bacteria; c__unclassified_Bacteria; o__unclassified_Bacteria; f__unclassified_Bacteria; g__unclassified_Bacteria; s__unclassified_Bacteria
ASV_16	28.67±8.65	94±10.68	74.33±11.81	118±3.27	47±6.38	d__Bacteria; p__Gemmatimonadota; c__Gemmatimonadetes; o__Gemmatimonadales; f__Gemmatimonadaceae; g__uncultured; s__uncultured_Gemmatimonas
ASV_19	88.33±7.04	58.67±3.68	90.67±8.96	61.67±4.5	59±7.12	d__Bacteria; p__Acidobacteriota; c__Vicinamibacteria; o__Vicinamibacterales; f__Vicinamibacteraceae; g__Vicinamibacteraceae; s__unclassified_Vicinamibacteraceae
ASV_20	59.33±18.8	46.33±6.02	52.67±17.91	47.67±23.89	144±16.08	d__Bacteria; p__Verrucomicrobiota; c__Verrucomicrobiae; o__Pedosphaerales; f__Pedosphaeraceae; g__Pedosphaeraceae; s__unclassified_Pedosphaeraceae
ASV_24	144.33±14.7	23.67±1.7	21.33±2.36	36.33±5.44	116±6.98	d__Bacteria; p__Proteobacteria; c__Alphaproteobacteria; o__Sphingomonadales; f__Sphingomonadaceae; g__Sphingomonas; s__unclassified_Sphingomonas
ASV_22	41.33±6.55	86.67±4.11	102±2.45	63±10.2	47±5.1	d__Bacteria; p__Proteobacteria; c__Gammaproteobacteria; o__Burkholderiales; f__TRA3-20; g__TRA3-20; s__unclassified_TRA3-20
ASV_23	44.33±9.74	76±6.16	80.67±11.15	61.33±2.87	71.67±10.21	d__Bacteria; p__Proteobacteria; c__Gammaproteobacteria; o__Burkholderiales; f__Nitrosomonadaceae; g__MND1; s__unclassified_MND1
ASV_26	79.33±8.06	59.67±5.91	59.33±6.55	67±8.16	54±5.1	d__Bacteria; p__Actinobacteriota; c__Actinobacteria; o__Frankiales; f__Geodermatophilaceae; g__Blastococcus; s__unclassified_Blastococcus
ASV_28	142.67±25.2	25.33±18.57	9.67±13.67	42.33±2.87	98.67±8.81	d__Bacteria; p__Actinobacteriota; c__Acidimicrobiia; o__Actinomarinales; f__uncultured; g__uncultured; s__uncultured_Actinomycetales
ASV_25	56.33±7.93	67.33±8.38	69±6.68	68.33±6.34	56.67±11.09	d__Bacteria; p__Proteobacteria; c__Alphaproteobacteria; o__Tistrellales; f__Geminicoccaceae; g__uncultured; s__uncultured_bacterium
ASV_27	49.33±18.12	86±13.64	56±5.89	60.33±5.56	52±3.56	d__Bacteria; p__Chloroflexi; c__KD4-96; o__KD4-96; f__KD4-96; g__KD4-96; s__unclassified_KD4-96
ASV_30	57±11.05	63±5.1	62±4.9	53.33±9.74	64±15.58	d__Bacteria; p__Acidobacteriota; c__Blastocatellia; o__Blastocatellales; f__Blastocatellaceae; g__uncultured; s__uncultured_Acidobacteria
ASV_33	82±11.52	40±5.1	65.67±6.24	42.33±0.47	65.33±10.34	d__Bacteria; p__Methylomirabilota; c__Methylomirabilia; o__Rokubacteriales; f__Rokubacteriales; g__Rokubacteriales; s__uncultured_bacterium
ASV_29	4.67±6.6	61.67±9.03	130.67±7.41	63.67±10.4	30.67±2.05	d__Bacteria; p__Acidobacteriota; c__Blastocatellia; o__Pyrinomonadales; f__Pyrinomonadaceae; g__RB41; s__unclassified_RB41
ASV_31	78.33±1.25	51.67±9.98	27±5.1	31±4.97	102.33±9.46	d__Bacteria; p__Proteobacteria; c__Gammaproteobacteria; o__Burkholderiales; f__Nitrosomonadaceae; g__Ellin6067; s__uncultured_bacterium
ASV_38	164±17.91	28.33±6.6	2.67±3.77	27.33±1.89	66.67±12.04	d__Bacteria; p__Proteobacteria; c__Gammaproteobacteria; o__PLTA13; f__PLTA13; g__PLTA13; s__unclassified_PLTA13
ASV_36	55±3.74	43.33±8.18	89.33±9.29	36.33±10.37	63.67±5.31	d__Bacteria; p__Acidobacteriota; c__Vicinamibacteria; o__Vicinamibacterales; f__Vicinamibacteraceae; g__Vicinamibacteraceae; s__unclassified_Vicinamibacteraceae
ASV_37	50.67±10.08	41.33±16.05	80.67±7.41	47.67±4.5	66.67±5.44	d__Bacteria; p__Proteobacteria; c__Gammaproteobacteria; o__Burkholderiales; f__Nitrosomonadaceae; g__mle1-7; s__uncultured_bacterium
ASV_35	15.33±0.94	88.33±12.26	101.67±9.67	55±4.97	20.67±3.68	d__Bacteria; p__Proteobacteria; c__Gammaproteobacteria; o__Burkholderiales; f__TRA3-20; g__TRA3-20; s__uncultured_beta
ASV_40	98±7.79	32.33±2.36	20±1.41	38.67±5.91	89±4.97	d__Bacteria; p__Proteobacteria; c__Gammaproteobacteria; o__Gammaproteobacteria_Incertae_Sedis; f__Unknown_Family; g__Acidibacter; s__uncultured_proteobacterium
ASV_34	30.33±5.73	69±11.34	79.33±11.84	66±12.57	31.67±7.72	d__Bacteria; p__Methylomirabilota; c__Methylomirabilia; o__Rokubacteriales; f__Rokubacteriales; g__Rokubacteriales; s__uncultured_bacterium
ASV_32	0±0	232±14.35	26.33±3.4	16.33±7.32	0±0	d__Bacteria; p__Proteobacteria; c__Gammaproteobacteria; o__Pseudomonadales; f__Pseudomonadaceae; g__Pseudomonas; s__unclassified_Pseudomonas
ASV_39	44.33±8.34	40.67±3.68	59.33±12.5	71±6.48	50.33±13.07	d__Bacteria; p__Proteobacteria; c__Alphaproteobacteria; o__Dongiales; f__Dongiaceae; g__Dongia; s__unclassified_Dongia
ASV_41	28±4.97	67±13.44	45.33±8.38	77.67±8.22	38.33±4.19	d__Bacteria; p__Proteobacteria; c__Alphaproteobacteria; o__Sphingomonadales; f__Sphingomonadaceae; g__Ellin6055; s__unclassified_Ellin6055
ASV_42	19.67±2.62	63±4.9	57±13.64	67±4.9	33.33±3.86	d__Bacteria; p__Proteobacteria; c__Alphaproteobacteria; o__Azospirillales; f__uncultured; g__uncultured; s__uncultured_bacterium
ASV_46	69.33±4.03	26.67±8.73	39±13.44	28.33±6.02	75.67±5.91	d__Bacteria; p__Proteobacteria; c__Gammaproteobacteria; o__Burkholderiales; f__Nitrosomonadaceae; g__MND1; s__unclassified_MND1
ASV_44	39.67±1.7	60.33±3.68	40±10.98	65±6.38	30±3.56	d__Bacteria; p__Acidobacteriota; c__Vicinamibacteria; o__Vicinamibacterales; f__Vicinamibacteraceae; g__Vicinamibacteraceae; s__unclassified_Vicinamibacteraceae
ASV_43	39.33±4.99	27±4.97	71±4.32	43±1.41	53.33±5.25	d__Bacteria; p__Proteobacteria; c__Alphaproteobacteria; o__Rhizobiales; f__KF-JG30-B3; g__KF-JG30-B3; s__uncultured_bacterium
ASV_50	56±2.16	42.67±5.79	25±4.55	64.33±5.79	45.33±5.44	d__Bacteria; p__Proteobacteria; c__Alphaproteobacteria; o__Sphingomonadales; f__Sphingomonadaceae; g__Sphingomonas; s__unclassified_Sphingomonas
ASV_45	6.33±8.96	60.33±9.46	91.67±10.5	50.33±2.62	22.67±1.7	d__Bacteria; p__Gemmatimonadota; c__Gemmatimonadetes; o__Gemmatimonadales; f__Gemmatimonadaceae; g__uncultured; s__unclassified_uncultured
ASV_48	84±13.37	36.33±11.47	28.67±3.3	31±6.68	49±3.56	d__Bacteria; p__Actinobacteriota; c__Actinobacteria; o__Micrococcales; f__Microbacteriaceae; g__Agromyces; s__unclassified_Agromyces
ASV_59	60±10.68	47±18.71	45.67±15.69	40±11.58	33.67±7.32	d__Bacteria; p__Firmicutes; c__Bacilli; o__Bacillales; f__Bacillaceae; g__Bacillus; s__unclassified_Bacillus
ASV_47	74±8.04	9.33±2.62	19.67±5.56	21±6.68	101±4.08	d__Bacteria; p__Proteobacteria; c__Gammaproteobacteria; o__Xanthomonadales; f__Xanthomonadaceae; g__Lysobacter; s__Lysobacter_dokdonensis
ASV_62	102.67±22.29	6.67±2.36	34.67±5.91	12±5.35	65.67±11.56	d__Bacteria; p__Gemmatimonadota; c__Gemmatimonadetes; o__Gemmatimonadales; f__Gemmatimonadaceae; g__uncultured; s__unclassified_uncultured
ASV_49	0±0	67.33±4.5	89±18.55	53.33±6.34	11.67±2.62	d__Bacteria; p__Gemmatimonadota; c__Gemmatimonadetes; o__Gemmatimonadales; f__Gemmatimonadaceae; g__uncultured; s__metagenome
ASV_54	58.33±11.73	29±5.72	43±2.94	27.67±7.04	61.67±5.44	d__Bacteria; p__Proteobacteria; c__Gammaproteobacteria; o__Burkholderiales; f__SC-I-84; g__SC-I-84; s__beta_proteobacterium
ASV_51	28.67±3.09	48.67±8.81	42.67±8.81	60.33±6.6	38.33±4.19	d__Bacteria; p__Gemmatimonadota; c__S0134_terrestrial_group; o__S0134_terrestrial_group; f__S0134_terrestrial_group; g__S0134_terrestrial_group; s__uncultured_bacterium
ASV_53	28±3.27	56±12.83	40±5.72	47.33±8.26	46.67±2.62	d__Bacteria; p__Actinobacteriota; c__MB-A2-108; o__MB-A2-108; f__MB-A2-108; g__MB-A2-108; s__unclassified_MB-A2-108
ASV_52	91±9.9	11±0.82	13.67±3.68	29±10.61	73±10.61	d__Bacteria; p__Proteobacteria; c__Gammaproteobacteria; o__Burkholderiales; f__TRA3-20; g__TRA3-20; s__unclassified_TRA3-20
ASV_56	54.67±5.44	25±3.74	30.33±4.99	35.67±4.11	69±1.41	d__Bacteria; p__Proteobacteria; c__Alphaproteobacteria; o__Sphingomonadales; f__Sphingomonadaceae; g__Sphingomonas; s__unclassified_Sphingomonas
ASV_64	89.67±13.52	16.33±6.34	10.67±2.87	23.67±6.02	71±8.29	d__Bacteria; p__Acidobacteriota; c__Vicinamibacteria; o__Vicinamibacterales; f__Vicinamibacteraceae; g__Vicinamibacteraceae; s__unclassified_Vicinamibacteraceae
ASV_61	86±11.34	34.67±3.77	0±0	25±5.89	62.33±4.03	d__Bacteria; p__Bacteroidota; c__Bacteroidia; o__Cytophagales; f__Microscillaceae; g__Chryseolinea; s__uncultured_bacterium
ASV_55	27±3.56	48.67±8.18	58.33±5.56	35±2.45	39±7.12	d__Bacteria; p__Nitrospirota; c__Nitrospiria; o__Nitrospirales; f__Nitrospiraceae; g__Nitrospira; s__uncultured_soil
ASV_60	8±6.98	56.33±5.19	90±8.64	43.33±11.9	8.67±6.13	d__Bacteria; p__Acidobacteriota; c__Holophagae; o__Subgroup_7; f__Subgroup_7; g__Subgroup_7; s__uncultured_bacterium
ASV_66	81±9.9	18±2.83	13±2.16	23±1.63	71±4.97	d__Bacteria; p__Bacteroidota; c__Bacteroidia; o__Cytophagales; f__Microscillaceae; g__uncultured; s__unclassified_uncultured
ASV_69	40.33±11.15	31±4.55	50±9.2	34.33±9.74	48±7.48	d__Bacteria; p__Gemmatimonadota; c__Gemmatimonadetes; o__Gemmatimonadales; f__Gemmatimonadaceae; g__uncultured; s__unclassified_uncultured
ASV_72	48.67±5.73	27±0.82	42±7.79	26±5.1	59±9.9	d__Bacteria; p__Acidobacteriota; c__Vicinamibacteria; o__Vicinamibacterales; f__Vicinamibacteraceae; g__Vicinamibacteraceae; s__unclassified_Vicinamibacteraceae
ASV_58	0±0	41.33±8.26	99.33±13.22	50.67±15.11	9.67±7.41	d__Bacteria; p__Acidobacteriota; c__Holophagae; o__Subgroup_7; f__Subgroup_7; g__Subgroup_7; s__uncultured_bacterium
ASV_57	0±0	44±10.8	100.67±7.36	53.67±13.2	0±0	d__Bacteria; p__Acidobacteriota; c__Vicinamibacteria; o__Vicinamibacterales; f__Vicinamibacteraceae; g__Vicinamibacteraceae; s__unclassified_Vicinamibacteraceae
ASV_67	21±4.55	44.33±2.87	60.33±7.85	36.33±4.92	35.33±2.36	d__Bacteria; p__Acidobacteriota; c__Vicinamibacteria; o__Vicinamibacterales; f__Vicinamibacteraceae; g__Vicinamibacteraceae; s__unclassified_Vicinamibacteraceae
ASV_68	8.33±6.55	60±19.3	45±6.53	72.33±11.59	11.33±8.01	d__Bacteria; p__Gemmatimonadota; c__Gemmatimonadetes; o__Gemmatimonadales; f__Gemmatimonadaceae; g__uncultured; s__uncultured_Gemmatimonas
ASV_71	0±0	174±28.72	19.67±4.99	3±2.45	0±0	d__Bacteria; p__Bacteroidota; c__Bacteroidia; o__Flavobacteriales; f__Flavobacteriaceae; g__Flavobacterium; s__Flavobacterium_orientale
ASV_73	42.67±9.03	41.33±6.94	31.67±4.5	39±8.49	41±6.98	d__Bacteria; p__Proteobacteria; c__Gammaproteobacteria; o__PLTA13; f__PLTA13; g__PLTA13; s__uncultured_soil
ASV_76	61±3.74	37.33±6.8	20.33±4.78	28.67±6.18	46.67±8.99	d__Bacteria; p__Gemmatimonadota; c__Gemmatimonadetes; o__Gemmatimonadales; f__Gemmatimonadaceae; g__uncultured; s__unclassified_uncultured
ASV_65	57.67±13.7	29.33±1.89	17.67±12.66	22±2.16	66.67±6.8	d__Bacteria; p__Acidobacteriota; c__Vicinamibacteria; o__Vicinamibacterales; f__Vicinamibacteraceae; g__Vicinamibacteraceae; s__unclassified_Vicinamibacteraceae
ASV_63	38±3.27	46.33±6.24	38±8.52	35±2.94	35±6.68	d__Bacteria; p__Acidobacteriota; c__Vicinamibacteria; o__Vicinamibacterales; f__Vicinamibacteraceae; g__Vicinamibacteraceae; s__unclassified_Vicinamibacteraceae
ASV_93	180±129.04	0±0	0±0	8.67±9.57	3.33±4.71	d__Bacteria; p__Bacteroidota; c__Bacteroidia; o__Flavobacteriales; f__Flavobacteriaceae; g__Flavobacterium; s__unclassified_Flavobacterium
ASV_77	85.33±3.3	4±5.66	5.33±7.54	8.67±12.26	88±22.38	d__Bacteria; p__Proteobacteria; c__Gammaproteobacteria; o__Burkholderiales; f__Burkholderiaceae; g__Cupriavidus; s__Ralstonia_pickettii
ASV_75	39.67±1.7	27.33±3.3	53±4.55	33.67±11.59	32.33±1.7	d__Bacteria; p__Actinobacteriota; c__Thermoleophilia; o__Gaiellales; f__Gaiellaceae; g__Gaiella; s__unclassified_Gaiella
ASV_80	36.33±1.25	33.33±7.36	36.33±6.6	39.33±1.25	39.67±2.36	d__Bacteria; p__Nitrospirota; c__Nitrospiria; o__Nitrospirales; f__Nitrospiraceae; g__Nitrospira; s__uncultured_soil
ASV_74	35±12.75	54.33±4.92	23.33±4.71	34.33±9.46	36.33±5.73	d__Bacteria; p__Actinobacteriota; c__Actinobacteria; o__Frankiales; f__Geodermatophilaceae; g__Blastococcus; s__unclassified_Blastococcus
ASV_81	78.33±21.82	5.33±4.11	32.33±5.73	2.67±3.77	63±15.58	d__Bacteria; p__Proteobacteria; c__Gammaproteobacteria; o__Burkholderiales; f__TRA3-20; g__TRA3-20; s__unclassified_TRA3-20
ASV_90	108±7.26	1.67±1.7	14.33±3.09	14.33±12.28	43.33±4.03	d__Bacteria; p__Acidobacteriota; c__Vicinamibacteria; o__Vicinamibacterales; f__Vicinamibacteraceae; g__Vicinamibacteraceae; s__unclassified_Vicinamibacteraceae
ASV_70	16±0.82	73.67±0.94	28.67±6.13	46.33±33.09	16.67±7.59	d__Bacteria; p__Proteobacteria; c__Gammaproteobacteria; o__Xanthomonadales; f__Xanthomonadaceae; g__Arenimonas; s__Arenimonas_daejeonensis
ASV_78	33.33±9.74	42.67±4.5	39±3.74	33±4.9	33.33±6.55	d__Bacteria; p__Gemmatimonadota; c__S0134_terrestrial_group; o__S0134_terrestrial_group; f__S0134_terrestrial_group; g__S0134_terrestrial_group; s__uncultured_bacterium
ASV_86	53.67±7.41	31.67±2.05	28±6.16	25.67±9.46	41.67±2.87	d__Bacteria; p__Acidobacteriota; c__Vicinamibacteria; o__Vicinamibacterales; f__Vicinamibacteraceae; g__Vicinamibacteraceae; s__unclassified_Vicinamibacteraceae
ASV_96	59.33±6.6	18±3.27	28±18.4	10.33±7.32	63.33±12.92	d__Bacteria; p__Proteobacteria; c__Gammaproteobacteria; o__Burkholderiales; f__Comamonadaceae; g__Ramlibacter; s__unclassified_Ramlibacter
ASV_87	48.67±11.32	35.67±9.39	7±9.9	40.33±10.37	47.33±1.89	d__Bacteria; p__Proteobacteria; c__Alphaproteobacteria; o__Sphingomonadales; f__Sphingomonadaceae; g__Sphingomonas; s__unclassified_Sphingomonas
ASV_79	17.33±7.41	50±12.68	35.33±2.49	62±8.83	13±4.9	d__Bacteria; p__Actinobacteriota; c__Acidimicrobiia; o__Actinomarinales; f__uncultured; g__uncultured; s__uncultured_bacterium
ASV_82	41.33±4.99	10.33±7.59	13±9.63	95.33±9.98	17.33±4.64	d__Bacteria; p__Proteobacteria; c__Gammaproteobacteria; o__Pseudomonadales; f__Pseudomonadaceae; g__Pseudomonas; s__unclassified_Pseudomonas
ASV_83	44.33±11.67	40.33±3.77	25.67±5.44	37.33±7.54	29.67±3.86	d__Bacteria; p__Gemmatimonadota; c__S0134_terrestrial_group; o__S0134_terrestrial_group; f__S0134_terrestrial_group; g__S0134_terrestrial_group; s__uncultured_bacterium
ASV_84	35±6.68	39.67±11.84	40±2.83	29.33±11.15	32±7.26	d__Bacteria; p__Actinobacteriota; c__Thermoleophilia; o__Gaiellales; f__uncultured; g__uncultured; s__uncultured_actinobacterium
ASV_89	63±14.24	21±4.32	17.67±2.87	27.33±8.18	44.67±4.19	d__Bacteria; p__Proteobacteria; c__Gammaproteobacteria; o__PLTA13; f__PLTA13; g__PLTA13; s__unclassified_PLTA13
ASV_85	24.33±7.59	29.67±6.94	53.33±2.87	34±1.63	30.33±4.99	d__Bacteria; p__Desulfobacterota; c__uncultured; o__uncultured; f__uncultured; g__uncultured; s__uncultured_bacterium
ASV_98	26.33±6.94	36.67±11.9	50±4.32	39.67±4.19	16.67±4.71	d__Bacteria; p__Methylomirabilota; c__Methylomirabilia; o__Rokubacteriales; f__Rokubacteriales; g__Rokubacteriales; s__uncultured_bacterium
ASV_100	84.67±9.29	0±0	14.67±4.5	4±5.66	65.33±8.73	d__Bacteria; p__Methylomirabilota; c__Methylomirabilia; o__Rokubacteriales; f__Rokubacteriales; g__Rokubacteriales; s__uncultured_bacterium
ASV_102	46.33±3.3	31±4.55	7.67±5.56	26.33±6.18	57±3.27	d__Bacteria; p__Proteobacteria; c__Gammaproteobacteria; o__Xanthomonadales; f__Xanthomonadaceae; g__Lysobacter; s__unclassified_Lysobacter
ASV_91	54.67±5.31	24±4.24	4.67±6.6	18.33±6.6	66.33±8.18	d__Bacteria; p__Proteobacteria; c__Gammaproteobacteria; o__Pseudomonadales; f__Pseudomonadaceae; g__Pseudomonas; s__unclassified_Pseudomonas
ASV_97	76.33±2.05	2±2.83	14.67±1.25	10.33±7.85	63.33±5.56	d__Bacteria; p__Bacteroidota; c__Bacteroidia; o__Chitinophagales; f__Saprospiraceae; g__uncultured; s__unclassified_uncultured
ASV_101	40±8.16	26.33±3.3	38.33±7.36	17.33±2.05	44±3.74	d__Bacteria; p__Latescibacterota; c__Latescibacterota; o__Latescibacterota; f__Latescibacterota; g__Latescibacterota; s__uncultured_bacterium
ASV_88	12±5.72	43.67±10.34	46.67±3.09	45.67±8.18	16.67±5.19	d__Bacteria; p__Acidobacteriota; c__Blastocatellia; o__Pyrinomonadales; f__Pyrinomonadaceae; g__RB41; s__unclassified_RB41
ASV_108	101.67±4.99	0±0	0±0	19.67±16.52	41±7.48	d__Bacteria; p__Actinobacteriota; c__Actinobacteria; o__Micrococcales; f__Microbacteriaceae; g__Agromyces; s__unclassified_Agromyces
ASV_94	16.33±12.71	31.67±6.24	46±8.6	39.33±8.26	27.67±3.3	d__Bacteria; p__Methylomirabilota; c__Methylomirabilia; o__Rokubacteriales; f__Rokubacteriales; g__Rokubacteriales; s__uncultured_bacterium
ASV_99	7±1.63	48±2.16	33.67±15.43	53.67±8.06	18.33±4.03	d__Bacteria; p__Actinobacteriota; c__Acidimicrobiia; o__Actinomarinales; f__uncultured; g__uncultured; s__unclassified_uncultured
ASV_105	60.67±5.31	9.33±6.65	16±12.03	12±10.23	62.67±4.11	d__Bacteria; p__Acidobacteriota; c__Vicinamibacteria; o__Vicinamibacterales; f__Vicinamibacteraceae; g__Vicinamibacteraceae; s__uncultured_Acidobacteriales
ASV_92	0±0	73±6.53	19.67±13.96	61.33±10.34	5.67±8.01	d__Bacteria; p__Gemmatimonadota; c__Gemmatimonadetes; o__Gemmatimonadales; f__Gemmatimonadaceae; g__uncultured; s__uncultured_Gemmatimonas
ASV_95	6±4.32	86±4.32	27.33±5.56	22.33±3.3	16±3.74	d__Bacteria; p__Proteobacteria; c__Gammaproteobacteria; o__Burkholderiales; f__Nitrosomonadaceae; g__MND1; s__unclassified_MND1
ASV_116	91.33±8.01	0±0	24.67±6.65	0±0	41.33±4.99	d__Bacteria; p__Proteobacteria; c__Gammaproteobacteria; o__Burkholderiales; f__Nitrosomonadaceae; g__MND1; s__unclassified_MND1
ASV_103	63.33±9.81	0±0	7±9.9	15.67±4.5	70.67±15.92	d__Bacteria; p__Proteobacteria; c__Gammaproteobacteria; o__Burkholderiales; f__Burkholderiaceae; g__Cupriavidus; s__Ralstonia_pickettii
ASV_107	45±6.98	21±5.72	21.33±1.25	32.33±4.03	37±4.32	d__Bacteria; p__Gemmatimonadota; c__Gemmatimonadetes; o__Gemmatimonadales; f__Gemmatimonadaceae; g__uncultured; s__uncultured_proteobacterium
ASV_104	29.33±3.77	23±1.63	36±2.16	24.67±10.27	41.33±9.29	d__Bacteria; p__Acidobacteriota; c__Blastocatellia; o__Pyrinomonadales; f__Pyrinomonadaceae; g__RB41; s__unclassified_RB41
ASV_120	68.33±10.53	6.33±8.96	13.67±9.67	14±9.9	51±10.8	d__Bacteria; p__Actinobacteriota; c__Acidimicrobiia; o__Actinomarinales; f__uncultured; g__uncultured; s__unclassified_uncultured
ASV_113	65±18.78	2.67±3.77	13.33±1.89	7±5.1	64.67±4.5	d__Bacteria; p__Acidobacteriota; c__Vicinamibacteria; o__Vicinamibacterales; f__Vicinamibacteraceae; g__Vicinamibacteraceae; s__unclassified_Vicinamibacteraceae
ASV_110	51±2.16	11±3.56	15.33±3.3	18±2.16	56.67±9.39	d__Bacteria; p__Proteobacteria; c__Alphaproteobacteria; o__Sphingomonadales; f__Sphingomonadaceae; g__Sphingomonas; s__unclassified_Sphingomonas
ASV_109	38±10.61	28.67±4.64	29±6.48	24±2.83	32±8.83	d__Bacteria; p__Chloroflexi; c__KD4-96; o__KD4-96; f__KD4-96; g__KD4-96; s__uncultured_bacterium
ASV_125	55.67±11.47	9.33±13.2	11±15.56	21.67±8.73	51±10.98	d__Bacteria; p__Acidobacteriota; c__Vicinamibacteria; o__Vicinamibacterales; f__Vicinamibacteraceae; g__Vicinamibacteraceae; s__unclassified_Vicinamibacteraceae
ASV_106	0±0	46±4.32	54.67±9.43	39±3.56	7.67±5.44	d__Bacteria; p__Gemmatimonadota; c__AKAU4049; o__AKAU4049; f__AKAU4049; g__AKAU4049; s__uncultured_bacterium
ASV_115	47.33±13.02	14.67±1.25	10±0.82	15.67±1.7	59±3.56	d__Bacteria; p__Proteobacteria; c__Gammaproteobacteria; o__Xanthomonadales; f__Xanthomonadaceae; g__Lysobacter; s__Lysobacter_sp.
ASV_111	3±4.24	55±14.31	30.33±3.86	54±0	4±3.27	d__Bacteria; p__Gemmatimonadota; c__Gemmatimonadetes; o__Gemmatimonadales; f__Gemmatimonadaceae; g__Gemmatimonas; s__uncultured_bacterium
ASV_118	49±8.52	16±7.12	14.67±0.94	29.33±8.06	36.33±11.59	d__Bacteria; p__Actinobacteriota; c__Thermoleophilia; o__Gaiellales; f__Gaiellaceae; g__Gaiella; s__unclassified_Gaiella
ASV_127	41.33±6.94	2.33±3.3	53±13.14	30±5.72	17.33±6.55	d__Bacteria; p__Gemmatimonadota; c__S0134_terrestrial_group; o__S0134_terrestrial_group; f__S0134_terrestrial_group; g__S0134_terrestrial_group; s__uncultured_bacterium
ASV_114	48.33±4.99	11.67±8.34	28.67±1.25	7.67±10.84	47.33±5.56	d__Bacteria; p__Proteobacteria; c__Gammaproteobacteria; o__Burkholderiales; f__Nitrosomonadaceae; g__MND1; s__unclassified_MND1
ASV_117	35.33±10.4	23.67±2.87	32.67±8.81	21±6.38	31±7.79	d__Bacteria; p__Acidobacteriota; c__Subgroup_22; o__Subgroup_22; f__Subgroup_22; g__Subgroup_22; s__uncultured_Acidobacteria
ASV_131	73±19.82	6.33±8.96	8.33±5.91	9.67±2.87	46±15.64	d__Bacteria; p__Actinobacteriota; c__Actinobacteria; o__Micrococcales; f__Microbacteriaceae; g__Agromyces; s__unclassified_Agromyces
ASV_112	12.33±8.73	46.67±10.5	38.67±4.92	32±3.74	13.33±6.18	d__Bacteria; p__Acidobacteriota; c__Blastocatellia; o__Pyrinomonadales; f__Pyrinomonadaceae; g__RB41; s__unclassified_RB41
ASV_126	32.67±6.24	29.67±4.64	7±9.9	40.67±11.9	33±4.32	d__Bacteria; p__Gemmatimonadota; c__Gemmatimonadetes; o__Gemmatimonadales; f__Gemmatimonadaceae; g__uncultured; s__uncultured_Gemmatimonadetes
ASV_121	29.33±1.89	34±11.22	32±3.27	29.67±10.66	17±3.74	d__Bacteria; p__Proteobacteria; c__Alphaproteobacteria; o__Tistrellales; f__Geminicoccaceae; g__uncultured; s__uncultured_bacterium
ASV_130	70±6.68	0±0	12.67±1.7	16.33±2.87	42.33±5.19	d__Bacteria; p__Proteobacteria; c__Alphaproteobacteria; o__Rhizobiales; f__Hyphomicrobiaceae; g__Pedomicrobium; s__unclassified_Pedomicrobium
ASV_123	23.67±5.19	35±3.56	24.33±2.87	31±7.07	26±0.82	d__Bacteria; p__Myxococcota; c__bacteriap25; o__bacteriap25; f__bacteriap25; g__bacteriap25; s__unclassified_bacteriap25
ASV_129	8±5.89	33.67±3.09	67.33±10.27	22.33±4.78	8.67±12.26	d__Bacteria; p__Gemmatimonadota; c__Gemmatimonadetes; o__Gemmatimonadales; f__Gemmatimonadaceae; g__uncultured; s__uncultured_Gemmatimonadales
ASV_124	19.67±6.18	29.67±0.47	30.67±6.6	31.67±7.36	28±3.56	d__Bacteria; p__Proteobacteria; c__Alphaproteobacteria; o__Rhizobiales; f__KF-JG30-B3; g__KF-JG30-B3; s__uncultured_bacterium
ASV_137	61.67±13.6	0±0	15±11.22	8.33±6.94	53.33±7.04	d__Bacteria; p__Acidobacteriota; c__Vicinamibacteria; o__Vicinamibacterales; f__Vicinamibacteraceae; g__Vicinamibacteraceae; s__unclassified_Vicinamibacteraceae
ASV_148	68.67±12.12	0±0	3.67±5.19	0±0	64.67±6.65	d__Bacteria; p__Acidobacteriota; c__Vicinamibacteria; o__Vicinamibacterales; f__Vicinamibacteraceae; g__Vicinamibacteraceae; s__unclassified_Vicinamibacteraceae
ASV_119	12.67±3.68	33.33±0.94	40.33±3.4	39.33±5.44	10.33±1.7	d__Bacteria; p__Acidobacteriota; c__Acidobacteriae; o__PAUC26f; f__PAUC26f; g__PAUC26f; s__uncultured_bacterium
ASV_136	51.33±13.91	14±2.83	13.67±4.11	33.33±6.02	19.67±17.25	d__Bacteria; p__Actinobacteriota; c__Acidimicrobiia; o__Microtrichales; f__Ilumatobacteraceae; g__Ilumatobacter; s__unclassified_Ilumatobacter
ASV_144	63.67±5.56	0±0	2.67±3.77	2.67±3.77	62±13.49	d__Bacteria; p__Acidobacteriota; c__Blastocatellia; o__Blastocatellales; f__Blastocatellaceae; g__uncultured; s__uncultured_Acidobacteria
ASV_132	6.67±4.78	32.67±5.31	36±4.55	38.33±2.87	16±1.63	d__Bacteria; p__Proteobacteria; c__Gammaproteobacteria; o__Burkholderiales; f__Nitrosomonadaceae; g__MND1; s__unclassified_MND1
ASV_165	74±9.9	0±0	14±4.32	2±2.83	39±3.56	d__Bacteria; p__Gemmatimonadota; c__Gemmatimonadetes; o__Gemmatimonadales; f__Gemmatimonadaceae; g__uncultured; s__uncultured_prokaryote
ASV_141	8.67±12.26	32.33±8.73	42.67±18.62	34±1.41	10.67±9.46	d__Bacteria; p__Acidobacteriota; c__Blastocatellia; o__Pyrinomonadales; f__Pyrinomonadaceae; g__RB41; s__unclassified_RB41
ASV_138	6±5.89	114±27.86	5.33±4.11	2.67±3.77	0±0	d__Bacteria; p__Bacteroidota; c__Bacteroidia; o__Chitinophagales; f__Saprospiraceae; g__uncultured; s__uncultured_soil
ASV_140	71±5.72	9±6.48	16.33±3.86	7.33±2.05	24.33±2.05	d__Bacteria; p__Proteobacteria; c__Gammaproteobacteria; o__Burkholderiales; f__Comamonadaceae; g__Variovorax; s__unclassified_Variovorax
ASV_172	89±10.03	0±0	0±0	6.67±9.43	31.67±4.64	d__Bacteria; p__Proteobacteria; c__Gammaproteobacteria; o__Xanthomonadales; f__Xanthomonadaceae; g__Arenimonas; s__unclassified_Arenimonas
ASV_139	13±0.82	17±2.83	59.67±4.03	22±6.98	15.67±0.47	d__Bacteria; p__Methylomirabilota; c__Methylomirabilia; o__Rokubacteriales; f__Rokubacteriales; g__Rokubacteriales; s__uncultured_bacterium
ASV_128	0±0	42.67±6.02	51±4.97	28±2.45	5.67±4.19	d__Bacteria; p__Acidobacteriota; c__Vicinamibacteria; o__Vicinamibacterales; f__uncultured; g__uncultured; s__uncultured_Acidobacteria
ASV_142	0±0	56.67±5.44	32.33±8.73	38±6.38	0±0	d__Bacteria; p__Acidobacteriota; c__Blastocatellia; o__Pyrinomonadales; f__Pyrinomonadaceae; g__RB41; s__uncultured_Acidobacteriaceae
ASV_173	53±14.45	0±0	41.33±0.94	1.67±2.36	31±2.16	d__Bacteria; p__Proteobacteria; c__Gammaproteobacteria; o__Burkholderiales; f__TRA3-20; g__TRA3-20; s__unclassified_TRA3-20
ASV_134	19.33±4.78	31.33±3.09	32±10.61	21.67±3.86	22.33±4.19	d__Bacteria; p__NB1-j; c__NB1-j; o__NB1-j; f__NB1-j; g__NB1-j; s__unclassified_NB1-j
ASV_149	39.67±10.27	23.33±3.09	15.33±4.99	19.33±4.78	29±1.41	d__Bacteria; p__Acidobacteriota; c__Vicinamibacteria; o__Vicinamibacterales; f__Vicinamibacteraceae; g__Vicinamibacteraceae; s__unclassified_Vicinamibacteraceae
ASV_135	13.67±5.91	29±12.03	21±0.82	42.67±6.18	19.33±6.24	d__Bacteria; p__Proteobacteria; c__Alphaproteobacteria; o__Sphingomonadales; f__Sphingomonadaceae; g__Sphingomonas; s__unclassified_Sphingomonas
ASV_146	11.33±1.7	22.67±4.11	40.33±12.81	29±5.72	22.33±6.34	d__Bacteria; p__Proteobacteria; c__Alphaproteobacteria; o__Tistrellales; f__Geminicoccaceae; g__uncultured; s__unclassified_uncultured
ASV_122	4±5.66	34±5.66	42.67±1.7	31±15.64	13±2.16	d__Bacteria; p__Acidobacteriota; c__Thermoanaerobaculia; o__Thermoanaerobaculales; f__Thermoanaerobaculaceae; g__Subgroup_10; s__uncultured_bacterium
ASV_147	36.67±4.11	23.33±1.25	10.33±3.3	21.67±3.4	32±8.29	d__Bacteria; p__Entotheonellaeota; c__Entotheonellia; o__Entotheonellales; f__Entotheonellaceae; g__Candidatus_Entotheonella; s__uncultured_delta
ASV_160	49±2.45	3.33±4.71	9.33±1.25	11.67±11.9	49±4.97	d__Bacteria; p__Acidobacteriota; c__Subgroup_5; o__Subgroup_5; f__Subgroup_5; g__Subgroup_5; s__uncultured_bacterium
ASV_185	49±2.94	1.67±2.36	11.67±0.47	0±0	59.67±0.47	d__Bacteria; p__Acidobacteriota; c__Vicinamibacteria; o__Vicinamibacterales; f__uncultured; g__uncultured; s__uncultured_Acidobacteria
ASV_193	68±28.33	0±0	0±0	3.67±2.87	50.33±13.1	d__Bacteria; p__Gemmatimonadota; c__Gemmatimonadetes; o__Gemmatimonadales; f__Gemmatimonadaceae; g__uncultured; s__uncultured_bacterium
ASV_156	16.67±3.3	26±7.48	27±10.98	23.67±12.5	27.33±6.34	d__Bacteria; p__NB1-j; c__NB1-j; o__NB1-j; f__NB1-j; g__NB1-j; s__uncultured_Desulfoglaeba
ASV_161	18.67±3.68	32.33±2.62	10±1.41	30±3.56	29.33±2.36	d__Bacteria; p__Proteobacteria; c__Gammaproteobacteria; o__Burkholderiales; f__SC-I-84; g__SC-I-84; s__uncultured_bacterium
ASV_153	36±4.55	16±11.43	12.67±8.99	36.67±6.34	18.67±13.3	d__Bacteria; p__Actinobacteriota; c__Acidimicrobiia; o__Actinomarinales; f__uncultured; g__uncultured; s__uncultured_Actinomycetales
ASV_177	12.67±3.86	8±2.16	74.33±7.04	9±2.83	15.67±3.3	d__Bacteria; p__Gemmatimonadota; c__BD2-11_terrestrial_group; o__BD2-11_terrestrial_group; f__BD2-11_terrestrial_group; g__BD2-11_terrestrial_group; s__uncultured_soil
ASV_155	0±0	24.33±0.94	51±3.74	28.67±10.27	15.67±11.26	d__Bacteria; p__Acidobacteriota; c__Blastocatellia; o__Pyrinomonadales; f__Pyrinomonadaceae; g__RB41; s__unclassified_RB41
ASV_145	3±4.24	27±6.48	52.67±11.09	18.33±4.19	18.67±2.05	d__Bacteria; p__Proteobacteria; c__Gammaproteobacteria; o__Burkholderiales; f__TRA3-20; g__TRA3-20; s__uncultured_gamma
ASV_191	56.33±10.87	0±0	0±0	0±0	62.33±28.29	d__Bacteria; p__Proteobacteria; c__Gammaproteobacteria; o__Burkholderiales; f__Comamonadaceae; g__Ramlibacter; s__unclassified_Ramlibacter
ASV_162	0±0	50.67±10.34	38±7.26	23±10.2	7±4.97	d__Bacteria; p__Gemmatimonadota; c__Gemmatimonadetes; o__Gemmatimonadales; f__Gemmatimonadaceae; g__unclassified_Gemmatimonadaceae; s__unclassified_Gemmatimonadaceae
ASV_200	64.67±13.22	0±0	0±0	0±0	53.67±1.25	d__Bacteria; p__Latescibacterota; c__Latescibacterota; o__Latescibacterota; f__Latescibacterota; g__Latescibacterota; s__uncultured_bacterium
ASV_154	9.33±6.65	36±14.51	23.33±4.19	38±7.26	11.67±1.25	d__Bacteria; p__Proteobacteria; c__Gammaproteobacteria; o__Burkholderiales; f__Nitrosomonadaceae; g__MND1; s__unclassified_MND1
ASV_163	8.33±11.79	25.33±9.03	48.67±5.44	36±5.35	0±0	d__Bacteria; p__Gemmatimonadota; c__Gemmatimonadetes; o__Gemmatimonadales; f__Gemmatimonadaceae; g__uncultured; s__unclassified_uncultured
ASV_159	4.33±6.13	67.67±4.64	18.67±8.65	19.33±2.49	8±0.82	d__Bacteria; p__Proteobacteria; c__Alphaproteobacteria; o__Caulobacterales; f__Hyphomonadaceae; g__SWB02; s__unclassified_SWB02
ASV_183	28±7.79	12.33±5.79	31.33±7.32	15.33±10.87	31±7.48	d__Bacteria; p__Chloroflexi; c__Chloroflexia; o__Chloroflexales; f__Roseiflexaceae; g__uncultured; s__uncultured_bacterium
ASV_164	0±0	49.33±2.87	30±2.16	34±14.17	4.33±6.13	d__Bacteria; p__Proteobacteria; c__Alphaproteobacteria; o__Sphingomonadales; f__Sphingomonadaceae; g__unclassified_Sphingomonadaceae; s__unclassified_Sphingomonadaceae
ASV_143	25±18.06	21.67±9.46	21±15.51	25.33±2.49	24.67±6.24	d__Bacteria; p__Gemmatimonadota; c__Gemmatimonadetes; o__Gemmatimonadales; f__Gemmatimonadaceae; g__uncultured; s__uncultured_Gemmatimonadetes
ASV_133	0±0	26.33±1.89	5.67±8.01	84.33±5.91	0±0	d__Bacteria; p__Actinobacteriota; c__Actinobacteria; o__Micrococcales; f__Micrococcaceae; g__unclassified_Micrococcaceae; s__unclassified_Micrococcaceae
ASV_158	23.67±3.4	24.67±8.06	23±8.52	17.67±5.44	27±3.74	d__Bacteria; p__NB1-j; c__NB1-j; o__NB1-j; f__NB1-j; g__NB1-j; s__uncultured_bacterium
ASV_166	20±14.17	25.33±5.31	34±2.94	28.67±7.36	8±11.31	d__Bacteria; p__Methylomirabilota; c__Methylomirabilia; o__Rokubacteriales; f__Rokubacteriales; g__Rokubacteriales; s__uncultured_bacterium
ASV_152	18.33±8.5	25.33±1.89	30.33±2.05	22±3.27	19.67±2.36	d__Bacteria; p__Myxococcota; c__bacteriap25; o__bacteriap25; f__bacteriap25; g__bacteriap25; s__unclassified_bacteriap25
ASV_184	47.33±4.64	2.67±3.77	16.33±3.4	7.33±3.4	42±4.9	d__Bacteria; p__Acidobacteriota; c__Thermoanaerobaculia; o__Thermoanaerobaculales; f__Thermoanaerobaculaceae; g__Subgroup_10; s__uncultured_bacterium
ASV_167	32.33±6.13	16.67±13.1	19.67±1.25	20.67±6.94	26±6.68	d__Bacteria; p__Bacteroidota; c__Bacteroidia; o__Chitinophagales; f__Chitinophagaceae; g__uncultured; s__unclassified_uncultured
ASV_150	1.67±2.36	37.33±3.77	35.67±2.62	38.67±3.09	1.33±1.89	d__Bacteria; p__Chloroflexi; c__Gitt-GS-136; o__Gitt-GS-136; f__Gitt-GS-136; g__Gitt-GS-136; s__unclassified_Gitt-GS-136
ASV_170	43.67±7.36	13±1.41	0±0	31.33±6.13	26.67±2.49	d__Bacteria; p__Proteobacteria; c__Gammaproteobacteria; o__PLTA13; f__PLTA13; g__PLTA13; s__unclassified_PLTA13
ASV_157	29.33±6.8	26.67±1.25	17.67±2.62	24±5.1	17±2.16	d__Bacteria; p__Bacteroidota; c__Bacteroidia; o__Cytophagales; f__Microscillaceae; g__uncultured; s__unclassified_uncultured
ASV_151	0±0	55±4.08	24.67±3.86	34.67±5.19	0±0	d__Bacteria; p__Methylomirabilota; c__Methylomirabilia; o__Rokubacteriales; f__Rokubacteriales; g__Rokubacteriales; s__uncultured_bacterium
ASV_189	25±6.68	19.33±1.7	22±2.94	23±5.35	24.67±12.28	d__Bacteria; p__Acidobacteriota; c__Blastocatellia; o__Pyrinomonadales; f__Pyrinomonadaceae; g__RB41; s__unclassified_RB41
ASV_168	18.67±4.03	27.67±6.55	15±2.45	34±9.42	18±4.08	d__Bacteria; p__Chloroflexi; c__Chloroflexia; o__Thermomicrobiales; f__JG30-KF-CM45; g__JG30-KF-CM45; s__unclassified_JG30-KF-CM45
ASV_169	32.33±4.78	13.67±2.87	12.33±8.73	23.33±6.34	31.67±7.41	d__Bacteria; p__Actinobacteriota; c__Thermoleophilia; o__Gaiellales; f__uncultured; g__uncultured; s__uncultured_bacterium
ASV_188	24.33±4.71	26±5.89	17.33±1.7	24±2.94	20.33±8.18	d__Bacteria; p__Proteobacteria; c__Gammaproteobacteria; o__Burkholderiales; f__TRA3-20; g__TRA3-20; s__unclassified_TRA3-20
ASV_209	80±9.2	0±0	0±0	2.67±3.77	29.33±11.9	d__Bacteria; p__Proteobacteria; c__Gammaproteobacteria; o__Gammaproteobacteria_Incertae_Sedis; f__Unknown_Family; g__uncultured; s__unclassified_uncultured
ASV_230	80.33±10.84	0±0	1.33±1.89	2±2.83	28.33±1.7	d__Bacteria; p__Acidobacteriota; c__Vicinamibacteria; o__Vicinamibacterales; f__uncultured; g__uncultured; s__uncultured_bacterium
ASV_196	30.33±4.5	18.67±12.12	14.67±7.54	19.33±2.49	28.67±5.31	d__Bacteria; p__Proteobacteria; c__Gammaproteobacteria; o__CCD24; f__CCD24; g__CCD24; s__unclassified_CCD24
ASV_186	32.67±7.76	18±12.08	22.33±3.09	26±8.52	12.33±3.86	d__Bacteria; p__Firmicutes; c__Bacilli; o__Bacillales; f__Bacillaceae; g__Bacillus; s__unclassified_Bacillus
ASV_182	3.67±5.19	41.67±11.56	12.67±10.62	44±8.64	9.33±7.76	d__Bacteria; p__Gemmatimonadota; c__Gemmatimonadetes; o__Gemmatimonadales; f__Gemmatimonadaceae; g__uncultured; s__uncultured_Alphaproteobacteria
ASV_174	0±0	28±6.16	31.33±1.25	51.67±5.44	0±0	d__Bacteria; p__Gemmatimonadota; c__AKAU4049; o__AKAU4049; f__AKAU4049; g__AKAU4049; s__unclassified_AKAU4049
ASV_180	26.33±4.99	14±2.83	19.33±7.76	21.33±8.06	30±5.72	d__Bacteria; p__Proteobacteria; c__Alphaproteobacteria; o__uncultured; f__uncultured; g__uncultured; s__uncultured_Rhodospirillaceae
ASV_198	50.33±6.02	13.67±1.25	2.67±3.09	15.33±4.11	28.33±2.87	d__Bacteria; p__Proteobacteria; c__Gammaproteobacteria; o__Pseudomonadales; f__Pseudomonadaceae; g__Pseudomonas; s__unclassified_Pseudomonas
ASV_199	27.67±1.7	11.33±4.64	25.67±2.36	12±3.27	33±4.32	d__Bacteria; p__Proteobacteria; c__Gammaproteobacteria; o__Pseudomonadales; f__Pseudomonadaceae; g__Pseudomonas; s__unclassified_Pseudomonas
ASV_187	1.67±2.36	27±5.1	48±2.16	27±1.41	5.67±4.03	d__Bacteria; p__Acidobacteriota; c__Blastocatellia; o__Pyrinomonadales; f__Pyrinomonadaceae; g__RB41; s__unclassified_RB41
ASV_171	10.33±14.61	26.33±13.82	28.33±1.7	30.67±5.91	13±11.05	d__Bacteria; p__Methylomirabilota; c__Methylomirabilia; o__Rokubacteriales; f__Rokubacteriales; g__Rokubacteriales; s__uncultured_bacterium
ASV_175	22.67±2.36	23.67±5.44	19.67±3.3	22.67±7.32	20±2.16	d__Bacteria; p__Actinobacteriota; c__Actinobacteria; o__Micrococcales; f__Intrasporangiaceae; g__unclassified_Intrasporangiaceae; s__unclassified_Intrasporangiaceae
ASV_176	26.33±20.17	12.67±4.19	14.33±1.25	18.33±4.5	36.33±9.57	d__Bacteria; p__Entotheonellaeota; c__Entotheonellia; o__Entotheonellales; f__Entotheonellaceae; g__Candidatus_Entotheonella; s__uncultured_bacterium
ASV_219	58.67±5.31	10.67±4.99	6.67±0.47	7.67±5.44	24.33±2.62	d__Bacteria; p__Chloroflexi; c__JG30-KF-CM66; o__JG30-KF-CM66; f__JG30-KF-CM66; g__JG30-KF-CM66; s__uncultured_Armatimonadetes
ASV_195	0±0	31.67±0.94	32±1.41	44.33±17.44	0±0	d__Bacteria; p__Acidobacteriota; c__Thermoanaerobaculia; o__Thermoanaerobaculales; f__Thermoanaerobaculaceae; g__Subgroup_10; s__unclassified_Subgroup_10
ASV_178	0±0	42.33±5.25	14.33±4.5	39.67±3.4	10.33±7.41	d__Bacteria; p__Gemmatimonadota; c__Gemmatimonadetes; o__Gemmatimonadales; f__Gemmatimonadaceae; g__uncultured; s__Gemmatimonadetes_bacterium
ASV_250	69.67±17.15	0±0	0±0	4±5.66	32.33±24.14	d__Bacteria; p__Proteobacteria; c__Gammaproteobacteria; o__Burkholderiales; f__Nitrosomonadaceae; g__MND1; s__unclassified_MND1
ASV_192	0±0	43.33±8.99	0±0	38.67±9.84	23±16.67	d__Bacteria; p__Actinobacteriota; c__Actinobacteria; o__Frankiales; f__Geodermatophilaceae; g__Blastococcus; s__uncultured_bacterium
ASV_245	46.67±7.85	2.67±3.77	16.67±2.05	1.67±2.36	37.33±9.03	d__Bacteria; p__Latescibacterota; c__Latescibacterota; o__Latescibacterota; f__Latescibacterota; g__Latescibacterota; s__uncultured_soil
ASV_238	41.67±4.19	12±3.27	8±5.72	11.67±4.71	31.67±4.64	d__Bacteria; p__Methylomirabilota; c__Methylomirabilia; o__Rokubacteriales; f__WX65; g__WX65; s__bacterium_WX65
ASV_212	51±8.6	2±2.83	6.67±3.86	2±2.83	43±4.55	d__Bacteria; p__Acidobacteriota; c__Vicinamibacteria; o__Vicinamibacterales; f__Vicinamibacteraceae; g__Vicinamibacteraceae; s__unclassified_Vicinamibacteraceae
ASV_233	28.67±3.4	2.67±3.77	29.33±3.86	8.67±6.6	35±4.55	d__Bacteria; p__Acidobacteriota; c__Blastocatellia; o__11-24; f__11-24; g__11-24; s__uncultured_Acidobacteria
ASV_229	51±17.38	0±0	1.67±2.36	1.67±2.36	50±4.55	d__Bacteria; p__Chloroflexi; c__KD4-96; o__KD4-96; f__KD4-96; g__KD4-96; s__unclassified_KD4-96
ASV_179	11.33±2.62	18.33±6.34	20.33±5.44	26.67±1.7	27.67±7.13	d__Bacteria; p__Acidobacteriota; c__Vicinamibacteria; o__Vicinamibacterales; f__Vicinamibacteraceae; g__Vicinamibacteraceae; s__unclassified_Vicinamibacteraceae
ASV_201	15.67±2.62	24±3.56	13±9.27	27±2.45	24.33±8.96	d__Bacteria; p__Actinobacteriota; c__Thermoleophilia; o__uncultured; f__uncultured; g__uncultured; s__uncultured_bacterium
ASV_194	43.33±5.56	10.67±15.08	7.67±6.55	8±3.74	34±6.16	d__Bacteria; p__Bacteroidota; c__Bacteroidia; o__Chitinophagales; f__Chitinophagaceae; g__uncultured; s__uncultured_Bacteroidetes
ASV_206	23.33±2.05	17.33±12.36	24±7.26	16.67±15.33	22±4.24	d__Bacteria; p__Proteobacteria; c__Alphaproteobacteria; o__Sphingomonadales; f__Sphingomonadaceae; g__Sphingomonas; s__unclassified_Sphingomonas
ASV_251	67±1.63	0±0	14±6.16	3±4.24	19.33±2.49	d__Bacteria; p__Acidobacteriota; c__Subgroup_22; o__Subgroup_22; f__Subgroup_22; g__Subgroup_22; s__uncultured_bacterium
ASV_223	22±3.56	25.67±4.11	13±9.27	27±0.82	14.33±2.62	d__Bacteria; p__Proteobacteria; c__Alphaproteobacteria; o__Caulobacterales; f__Caulobacteraceae; g__Phenylobacterium; s__unclassified_Phenylobacterium
ASV_228	24±2.16	7.33±1.25	24.67±2.49	11±1.41	35±3.56	d__Bacteria; p__Methylomirabilota; c__Methylomirabilia; o__Rokubacteriales; f__Rokubacteriales; g__Rokubacteriales; s__uncultured_bacterium
ASV_203	0±0	19.67±5.73	30.67±8.99	51.33±7.85	0±0	d__Bacteria; p__Verrucomicrobiota; c__Verrucomicrobiae; o__Pedosphaerales; f__Pedosphaeraceae; g__Pedosphaeraceae; s__uncultured_bacterium
ASV_204	19±4.97	13.67±3.4	23.33±4.99	22.67±5.31	23±5.1	d__Bacteria; p__Acidobacteriota; c__Vicinamibacteria; o__Vicinamibacterales; f__Vicinamibacteraceae; g__Vicinamibacteraceae; s__unclassified_Vicinamibacteraceae
ASV_208	32.67±7.76	0±0	42.33±1.25	11±6.16	15±3.56	d__Bacteria; p__Proteobacteria; c__Alphaproteobacteria; o__uncultured; f__uncultured; g__uncultured; s__uncultured_bacterium
ASV_215	4±5.66	21.67±4.19	40.67±7.41	22±4.08	12.33±0.47	d__Bacteria; p__Gemmatimonadota; c__AKAU4049; o__AKAU4049; f__AKAU4049; g__AKAU4049; s__uncultured_bacterium
ASV_216	38.67±9.39	8.33±1.25	8.67±3.86	8.67±4.64	36.33±0.94	d__Bacteria; p__Verrucomicrobiota; c__Verrucomicrobiae; o__Pedosphaerales; f__Pedosphaeraceae; g__Pedosphaeraceae; s__uncultured_soil
ASV_244	24±5.1	21±5.1	17.67±4.03	21±2.94	16.67±1.7	d__Bacteria; p__Actinobacteriota; c__Thermoleophilia; o__Gaiellales; f__Gaiellaceae; g__Gaiella; s__uncultured_bacterium
ASV_222	24±5.89	20±14.17	15.67±11.09	20.33±15.97	20.33±4.5	d__Bacteria; p__Actinobacteriota; c__MB-A2-108; o__MB-A2-108; f__MB-A2-108; g__MB-A2-108; s__unclassified_MB-A2-108
ASV_211	15±4.97	17±3.74	9.33±3.3	22±2.16	36.67±3.77	d__Bacteria; p__Methylomirabilota; c__Methylomirabilia; o__Rokubacteriales; f__Rokubacteriales; g__Rokubacteriales; s__uncultured_bacterium
ASV_235	23.67±2.05	7.67±6.55	29.67±1.7	13±2.94	25.33±8.22	d__Bacteria; p__Desulfobacterota; c__uncultured; o__uncultured; f__uncultured; g__uncultured; s__unclassified_uncultured
ASV_205	30.33±8.81	16.33±2.87	7.33±6.13	26.33±4.03	18.67±3.3	d__Bacteria; p__Proteobacteria; c__Gammaproteobacteria; o__Burkholderiales; f__Nitrosomonadaceae; g__MND1; s__unclassified_MND1
ASV_240	17.33±2.49	16.67±3.77	35±6.48	13.67±4.71	16.33±4.71	d__Bacteria; p__NB1-j; c__NB1-j; o__NB1-j; f__NB1-j; g__NB1-j; s__uncultured_bacterium
ASV_259	35±7.79	4±5.66	9.67±8.65	14.67±3.3	35.33±8.22	d__Bacteria; p__Actinobacteriota; c__MB-A2-108; o__MB-A2-108; f__MB-A2-108; g__MB-A2-108; s__unclassified_MB-A2-108
ASV_232	26.67±4.71	19±9.42	13.33±18.86	21.33±2.49	18.33±13.02	d__Bacteria; p__Actinobacteriota; c__Thermoleophilia; o__Gaiellales; f__uncultured; g__uncultured; s__unclassified_uncultured
ASV_220	0±0	21.67±5.44	56.33±11.09	20.33±4.5	0±0	d__Bacteria; p__Gemmatimonadota; c__Gemmatimonadetes; o__Gemmatimonadales; f__Gemmatimonadaceae; g__uncultured; s__uncultured_Alphaproteobacteria
ASV_258	44±8.29	11±0.82	8.67±6.94	5.67±5.44	29±2.16	d__Bacteria; p__Acidobacteriota; c__Vicinamibacteria; o__Vicinamibacterales; f__Vicinamibacteraceae; g__Vicinamibacteraceae; s__unclassified_Vicinamibacteraceae
ASV_213	0±0	23.67±8.18	37.33±7.59	34±3.74	3±4.24	d__Bacteria; p__Acidobacteriota; c__Blastocatellia; o__Pyrinomonadales; f__Pyrinomonadaceae; g__RB41; s__unclassified_RB41
ASV_190	0±0	55.67±10.87	17.67±1.7	24.33±9.1	0±0	d__Bacteria; p__Proteobacteria; c__Gammaproteobacteria; o__Gammaproteobacteria_Incertae_Sedis; f__Unknown_Family; g__uncultured; s__uncultured_microorganism
ASV_236	34.67±11.9	6.67±5.31	32.33±5.73	2±2.83	21.67±7.85	d__Bacteria; p__Latescibacterota; c__Latescibacteria; o__Latescibacterales; f__Latescibacteraceae; g__Latescibacteraceae; s__uncultured_bacterium
ASV_264	46±13.59	5.33±3.86	10±3.74	4±2.83	32±8.83	d__Bacteria; p__MBNT15; c__MBNT15; o__MBNT15; f__MBNT15; g__MBNT15; s__unclassified_MBNT15
ASV_267	39.67±9.43	0±0	7±9.9	0±0	50.33±4.5	d__Bacteria; p__Gemmatimonadota; c__Gemmatimonadetes; o__Gemmatimonadales; f__Gemmatimonadaceae; g__uncultured; s__unclassified_uncultured
ASV_241	26.67±1.7	13.33±2.87	17±3.74	11±3.27	28.67±2.05	d__Bacteria; p__Latescibacterota; c__Latescibacterota; o__Latescibacterota; f__Latescibacterota; g__Latescibacterota; s__metagenome
ASV_207	4.33±3.09	23±7.87	34.33±9.81	29.33±3.09	5.67±2.05	d__Bacteria; p__Acidobacteriota; c__Thermoanaerobaculia; o__Thermoanaerobaculales; f__Thermoanaerobaculaceae; g__Subgroup_10; s__unclassified_Subgroup_10
ASV_202	21±14.85	18±4.08	9.67±2.62	27.33±8.73	20.33±3.86	d__Bacteria; p__Proteobacteria; c__Alphaproteobacteria; o__Rhizobiales; f__Rhizobiaceae; g__Ensifer; s__unclassified_Ensifer
ASV_237	31±9.09	7.33±1.89	19.33±7.36	9.33±5.56	29.33±7.54	d__Bacteria; p__Verrucomicrobiota; c__Verrucomicrobiae; o__Pedosphaerales; f__Pedosphaeraceae; g__Pedosphaeraceae; s__uncultured_soil
ASV_221	4.33±3.09	21.67±4.99	30±4.32	26.67±1.25	13.67±3.4	d__Bacteria; p__Acidobacteriota; c__Blastocatellia; o__Pyrinomonadales; f__Pyrinomonadaceae; g__RB41; s__unclassified_RB41
ASV_252	0±0	21.33±4.5	62.33±3.3	12.67±9.1	0±0	d__Bacteria; p__Gemmatimonadota; c__Gemmatimonadetes; o__Gemmatimonadales; f__Gemmatimonadaceae; g__uncultured; s__unclassified_uncultured
ASV_270	17±12.83	7±5.1	49.67±3.86	0±0	22.67±2.49	d__Bacteria; p__Proteobacteria; c__Alphaproteobacteria; o__uncultured; f__uncultured; g__uncultured; s__uncultured_bacterium
ASV_278	49.67±8.73	0±0	15.33±2.87	5.67±4.5	25.67±0.47	d__Bacteria; p__Gemmatimonadota; c__Gemmatimonadetes; o__Gemmatimonadales; f__Gemmatimonadaceae; g__uncultured; s__unclassified_uncultured
ASV_218	2.67±3.77	34.67±2.87	29.67±5.44	17.67±2.36	11.33±8.38	d__Bacteria; p__Chloroflexi; c__P2-11E; o__P2-11E; f__P2-11E; g__P2-11E; s__uncultured_bacterium
ASV_210	4±3.27	23.33±2.87	24.67±4.19	37.67±3.77	6.33±3.86	d__Bacteria; p__Gemmatimonadota; c__S0134_terrestrial_group; o__S0134_terrestrial_group; f__S0134_terrestrial_group; g__S0134_terrestrial_group; s__uncultured_bacterium
ASV_231	5.67±4.03	23±1.41	35.67±0.47	27.67±8.81	4±3.74	d__Bacteria; p__Gemmatimonadota; c__S0134_terrestrial_group; o__S0134_terrestrial_group; f__S0134_terrestrial_group; g__S0134_terrestrial_group; s__uncultured_Gemmatimonadetes
ASV_181	1.33±1.89	37.67±12.04	36.67±2.05	17.33±3.3	2.67±2.05	d__Bacteria; p__Gemmatimonadota; c__Gemmatimonadetes; o__Gemmatimonadales; f__Gemmatimonadaceae; g__uncultured; s__unclassified_uncultured
ASV_247	39.33±2.62	0±0	15±10.8	11.67±8.5	29.33±4.78	d__Bacteria; p__Proteobacteria; c__Gammaproteobacteria; o__PLTA13; f__PLTA13; g__PLTA13; s__uncultured_gamma
ASV_263	29.33±3.77	3.33±4.71	34.67±7.85	4.33±6.13	23.33±2.49	d__Bacteria; p__Gemmatimonadota; c__Gemmatimonadetes; o__Gemmatimonadales; f__Gemmatimonadaceae; g__uncultured; s__metagenome
ASV_262	38.67±4.11	11±8.04	3.33±4.71	15.67±6.6	25.67±7.59	d__Bacteria; p__Latescibacterota; c__Latescibacterota; o__Latescibacterota; f__Latescibacterota; g__Latescibacterota; s__metagenome
ASV_217	0±0	32±7.79	42.33±9.53	20±0.82	0±0	d__Bacteria; p__Gemmatimonadota; c__Gemmatimonadetes; o__Gemmatimonadales; f__Gemmatimonadaceae; g__uncultured; s__uncultured_Gemmatimonadetes
ASV_243	22.67±4.19	14±3.56	22±7.07	15.33±8.96	20±7.12	d__Bacteria; p__Actinobacteriota; c__Thermoleophilia; o__Solirubrobacterales; f__67-14; g__67-14; s__uncultured_bacterium
ASV_239	17.33±6.13	18.67±3.68	19±8.29	26±6.68	13±2.45	d__Bacteria; p__Proteobacteria; c__Alphaproteobacteria; o__Tistrellales; f__Geminicoccaceae; g__uncultured; s__unclassified_uncultured
ASV_225	6±8.49	28±5.1	29±1.63	19±13.49	11.67±8.5	d__Bacteria; p__Gemmatimonadota; c__Gemmatimonadetes; o__Gemmatimonadales; f__Gemmatimonadaceae; g__uncultured; s__uncultured_Gemmatimonadales
ASV_224	6.67±5.73	42.33±5.73	2.67±3.77	38.67±3.86	3±0.82	d__Bacteria; p__Proteobacteria; c__Alphaproteobacteria; o__Sphingomonadales; f__Sphingomonadaceae; g__Sphingomonas; s__unclassified_Sphingomonas
ASV_242	26.67±9.03	8±1.41	14.33±2.05	10.33±5.56	33.33±4.19	d__Bacteria; p__Proteobacteria; c__Gammaproteobacteria; o__Xanthomonadales; f__Xanthomonadaceae; g__Lysobacter; s__unclassified_Lysobacter
ASV_246	9.33±7.04	14.67±3.4	28.67±2.05	23.67±5.31	16.33±4.5	d__Bacteria; p__Acidobacteriota; c__Blastocatellia; o__Pyrinomonadales; f__Pyrinomonadaceae; g__RB41; s__unclassified_RB41
ASV_271	18±9.42	20±6.16	19.33±1.25	22.33±2.49	13±4.55	d__Bacteria; p__Gemmatimonadota; c__S0134_terrestrial_group; o__S0134_terrestrial_group; f__S0134_terrestrial_group; g__S0134_terrestrial_group; s__uncultured_bacterium
ASV_257	1.67±2.36	21.67±5.44	32.33±5.56	30.33±7.72	6.33±1.89	d__Bacteria; p__Chloroflexi; c__Dehalococcoidia; o__S085; f__S085; g__S085; s__uncultured_bacterium
ASV_266	40.67±11.61	2±2.83	13.67±3.09	5.33±4.11	30.67±4.11	d__Bacteria; p__Acidobacteriota; c__Vicinamibacteria; o__Subgroup_17; f__Subgroup_17; g__Subgroup_17; s__unclassified_Subgroup_17
ASV_234	31±9.09	16±4.9	13±9.27	23.67±4.11	8.67±12.26	d__Bacteria; p__Proteobacteria; c__Alphaproteobacteria; o__Rhizobiales; f__Methyloligellaceae; g__uncultured; s__metagenome
ASV_280	33.33±6.18	15.33±4.5	0±0	12.33±0.47	30.33±4.5	d__Bacteria; p__Myxococcota; c__Polyangia; o__Polyangiales; f__BIrii41; g__BIrii41; s__uncultured_bacterium
ASV_226	0±0	18±13.64	30±2.16	37.67±10.87	5.67±8.01	d__Bacteria; p__Proteobacteria; c__Alphaproteobacteria; o__Dongiales; f__Dongiaceae; g__Dongia; s__unclassified_Dongia
ASV_274	9±6.48	30±4.55	16.67±12.04	24.33±2.36	10.67±7.93	d__Bacteria; p__Acidobacteriota; c__Blastocatellia; o__Pyrinomonadales; f__Pyrinomonadaceae; g__RB41; s__unclassified_RB41
ASV_269	34.33±0.94	14.33±3.3	7.33±3.4	17.67±6.18	17±2.45	d__Bacteria; p__Proteobacteria; c__Gammaproteobacteria; o__Steroidobacterales; f__Woeseiaceae; g__Woeseia; s__unclassified_Woeseia
ASV_268	11.33±4.19	18.33±2.05	26±5.89	16.33±5.31	18.33±8.18	d__Bacteria; p__Desulfobacterota; c__uncultured; o__uncultured; f__uncultured; g__uncultured; s__uncultured_sludge
ASV_275	30.67±4.19	21±14.9	8±11.31	6±8.49	24.33±3.3	d__Bacteria; p__Chloroflexi; c__Gitt-GS-136; o__Gitt-GS-136; f__Gitt-GS-136; g__Gitt-GS-136; s__unclassified_Gitt-GS-136
ASV_292	32±12.75	6±8.49	17±4.97	9±6.48	26±8.29	d__Bacteria; p__Proteobacteria; c__Gammaproteobacteria; o__Burkholderiales; f__SC-I-84; g__SC-I-84; s__uncultured_bacterium
ASV_197	0±0	0±0	0±0	89.67±11.73	0±0	d__Bacteria; p__Proteobacteria; c__Gammaproteobacteria; o__Pseudomonadales; f__Pseudomonadaceae; g__Pseudomonas; s__Pseudomonas_frederiksbergensis
ASV_255	7±9.9	20.67±2.05	45.33±2.36	16.67±12.47	0±0	d__Bacteria; p__Acidobacteriota; c__Blastocatellia; o__Pyrinomonadales; f__Pyrinomonadaceae; g__RB41; s__unclassified_RB41
ASV_214	10.33±7.85	9±7.35	2.67±3.77	48±2.94	19.67±7.41	d__Bacteria; p__Acidobacteriota; c__Holophagae; o__Subgroup_7; f__Subgroup_7; g__Subgroup_7; s__uncultured_soil
ASV_302	52.67±7.41	0±0	0±0	0±0	36.33±4.78	d__Bacteria; p__Proteobacteria; c__Gammaproteobacteria; o__Burkholderiales; f__Comamonadaceae; g__Ramlibacter; s__unclassified_Ramlibacter
ASV_254	4±5.66	20±7.26	31.67±8.96	24.33±4.99	9±6.68	d__Bacteria; p__Methylomirabilota; c__Methylomirabilia; o__Rokubacteriales; f__Rokubacteriales; g__Rokubacteriales; s__uncultured_bacterium
ASV_272	17.33±7.59	16.33±5.79	18.33±5.73	15.33±2.49	21.67±2.05	d__Bacteria; p__Acidobacteriota; c__Subgroup_11; o__Subgroup_11; f__Subgroup_11; g__Subgroup_11; s__uncultured_bacterium
ASV_249	21.33±15.43	28.33±5.19	7.67±10.84	31±7.87	0±0	d__Bacteria; p__Actinobacteriota; c__Actinobacteria; o__Propionibacteriales; f__Nocardioidaceae; g__unclassified_Nocardioidaceae; s__unclassified_Nocardioidaceae
ASV_227	0±0	29.33±3.4	18.67±4.11	38.67±0.47	1.67±2.36	d__Bacteria; p__Gemmatimonadota; c__Gemmatimonadetes; o__Gemmatimonadales; f__Gemmatimonadaceae; g__uncultured; s__unclassified_uncultured
ASV_309	18±2.16	7±2.16	19.67±3.4	19.33±4.92	24±3.27	d__Bacteria; p__Acidobacteriota; c__Blastocatellia; o__Blastocatellales; f__Blastocatellaceae; g__unclassified_Blastocatellaceae; s__unclassified_Blastocatellaceae
ASV_265	6.33±4.5	33.67±8.01	20±7.79	18.67±2.05	9.33±4.64	d__Bacteria; p__Gemmatimonadota; c__Gemmatimonadetes; o__Gemmatimonadales; f__Gemmatimonadaceae; g__uncultured; s__unclassified_uncultured
ASV_308	23.33±16.52	4.33±6.13	15.33±14.61	8.67±6.13	36±7.79	d__Bacteria; p__Proteobacteria; c__Gammaproteobacteria; o__Burkholderiales; f__SC-I-84; g__SC-I-84; s__uncultured_bacterium
ASV_261	6.67±5.73	25.67±5.44	30.67±11.15	20.67±8.26	4±5.66	d__Bacteria; p__Gemmatimonadota; c__Gemmatimonadetes; o__Gemmatimonadales; f__Gemmatimonadaceae; g__uncultured; s__unclassified_uncultured
ASV_283	26±5.66	2±2.83	15.33±1.7	9.67±0.94	34.67±4.71	d__Bacteria; p__Gemmatimonadota; c__Gemmatimonadetes; o__Gemmatimonadales; f__Gemmatimonadaceae; g__uncultured; s__unclassified_uncultured
ASV_256	35±7.26	3.67±5.19	0±0	28.33±3.77	19.67±1.25	d__Bacteria; p__Proteobacteria; c__Alphaproteobacteria; o__Caulobacterales; f__Hyphomonadaceae; g__Hirschia; s__uncultured_bacterium
ASV_319	60.33±6.65	7.33±5.73	0±0	16.33±1.25	2.33±3.3	d__Bacteria; p__Proteobacteria; c__Gammaproteobacteria; o__Pseudomonadales; f__Pseudomonadaceae; g__Pseudomonas; s__unclassified_Pseudomonas
ASV_305	11.33±8.38	0±0	65.33±9.81	0±0	9.67±7.13	d__Bacteria; p__Proteobacteria; c__Gammaproteobacteria; o__Burkholderiales; f__TRA3-20; g__TRA3-20; s__unclassified_TRA3-20
ASV_260	0±0	24±5.35	40±8.49	16±3.27	6.33±4.92	d__Bacteria; p__Acidobacteriota; c__Vicinamibacteria; o__Vicinamibacterales; f__uncultured; g__uncultured; s__unclassified_uncultured
ASV_311	42.67±1.25	8±11.31	6.67±9.43	13±9.42	15.67±11.26	d__Bacteria; p__Gemmatimonadota; c__BD2-11_terrestrial_group; o__BD2-11_terrestrial_group; f__BD2-11_terrestrial_group; g__BD2-11_terrestrial_group; s__uncultured_Gemmatimonadetes
ASV_273	0±0	34.67±1.7	9±1.63	35.33±8.73	7±4.97	d__Bacteria; p__Proteobacteria; c__Alphaproteobacteria; o__Sphingomonadales; f__Sphingomonadaceae; g__unclassified_Sphingomonadaceae; s__unclassified_Sphingomonadaceae
ASV_312	31.67±2.62	11±4.55	4.33±3.3	8.67±6.34	30±4.32	d__Bacteria; p__Proteobacteria; c__Gammaproteobacteria; o__Burkholderiales; f__Comamonadaceae; g__unclassified_Comamonadaceae; s__unclassified_Comamonadaceae
ASV_306	41±9.8	0±0	0±0	13.33±10.27	31.33±6.6	d__Bacteria; p__Proteobacteria; c__Alphaproteobacteria; o__Rhizobiales; f__Rhizobiaceae; g__unclassified_Rhizobiaceae; s__unclassified_Rhizobiaceae
ASV_277	0±0	22.67±17.99	20±14.72	17.67±15.15	25±0.82	d__Bacteria; p__Firmicutes; c__Bacilli; o__Bacillales; f__Bacillaceae; g__Bacillus; s__unclassified_Bacillus
ASV_248	1±1.41	18.67±3.86	33.33±4.64	18.33±12.97	14±1.41	d__Bacteria; p__Acidobacteriota; c__Blastocatellia; o__Pyrinomonadales; f__Pyrinomonadaceae; g__RB41; s__unclassified_RB41
ASV_276	3.67±5.19	20.33±3.3	32.67±2.87	21.33±3.68	7.33±4.03	d__Bacteria; p__Actinobacteriota; c__Acidimicrobiia; o__Actinomarinales; f__uncultured; g__uncultured; s__uncultured_soil
ASV_289	17.67±4.5	20.67±3.09	18±0	12.67±4.92	16±1.41	d__Bacteria; p__NB1-j; c__NB1-j; o__NB1-j; f__NB1-j; g__NB1-j; s__uncultured_Desulfoglaeba
ASV_290	0±0	65.33±4.19	3±4.24	16.67±6.8	0±0	d__Bacteria; p__Acidobacteriota; c__Blastocatellia; o__Pyrinomonadales; f__Pyrinomonadaceae; g__RB41; s__uncultured_Acidobacteriaceae
ASV_279	11.67±4.5	30.33±1.25	11.33±3.3	21±2.83	10±10.2	d__Bacteria; p__Proteobacteria; c__Alphaproteobacteria; o__Rhizobiales; f__Xanthobacteraceae; g__Bradyrhizobium; s__unclassified_Bradyrhizobium
ASV_291	10.33±14.61	19.33±7.32	11.33±8.65	27.33±10.4	15.67±11.15	d__Bacteria; p__Actinobacteriota; c__Thermoleophilia; o__Solirubrobacterales; f__67-14; g__67-14; s__unclassified_67-14
ASV_281	10±7.26	27.33±0.47	15±4.32	20.67±4.11	11±2.16	d__Bacteria; p__Actinobacteriota; c__Rubrobacteria; o__Rubrobacterales; f__Rubrobacteriaceae; g__Rubrobacter; s__metagenome
ASV_253	4±5.66	21.67±9.88	37±12.03	21±9.9	0±0	d__Bacteria; p__Firmicutes; c__Bacilli; o__Bacillales; f__Bacillaceae; g__Bacillus; s__unclassified_Bacillus
ASV_296	31±5.35	10±7.79	9±6.48	14±2.83	19±7.48	d__Bacteria; p__Actinobacteriota; c__Thermoleophilia; o__Gaiellales; f__Gaiellaceae; g__Gaiella; s__unclassified_Gaiella
ASV_344	34.67±6.18	11.33±2.49	9±12.73	9±8.29	19±13.59	d__Bacteria; p__Acidobacteriota; c__Subgroup_22; o__Subgroup_22; f__Subgroup_22; g__Subgroup_22; s__unclassified_Subgroup_22
ASV_327	21±2.16	28.33±12.47	8.33±1.25	3.33±4.71	21.67±6.02	d__Bacteria; p__Proteobacteria; c__Gammaproteobacteria; o__Xanthomonadales; f__Rhodanobacteraceae; g__Ahniella; s__uncultured_bacterium
ASV_303	33.33±3.86	0±0	7.33±1.25	5.67±4.03	36.33±7.36	d__Bacteria; p__Acidobacteriota; c__Vicinamibacteria; o__Vicinamibacterales; f__Vicinamibacteraceae; g__Vicinamibacteraceae; s__unclassified_Vicinamibacteraceae
ASV_332	23±4.9	9±7.35	12.33±3.3	13.33±2.87	24.33±6.24	d__Bacteria; p__Actinobacteriota; c__MB-A2-108; o__MB-A2-108; f__MB-A2-108; g__MB-A2-108; s__unclassified_MB-A2-108
ASV_304	15.33±7.13	19.67±3.4	14.33±8.26	12.67±2.05	20±8.52	d__Bacteria; p__Acidobacteriota; c__Vicinamibacteria; o__Vicinamibacterales; f__uncultured; g__uncultured; s__uncultured_bacterium
ASV_310	28±5.72	13.33±9.57	11.67±8.34	4.67±6.6	24±3.56	d__Bacteria; p__Proteobacteria; c__Alphaproteobacteria; o__Rhizobiales; f__Methyloligellaceae; g__Methyloligellaceae; s__uncultured_bacterium
ASV_307	0±0	14.67±3.68	39±11.43	14±2.45	14±0.82	d__Bacteria; p__Acidobacteriota; c__Blastocatellia; o__Pyrinomonadales; f__Pyrinomonadaceae; g__RB41; s__unclassified_RB41
ASV_298	21.33±4.19	13.67±9.74	31.33±5.79	6.67±9.43	8.33±11.79	d__Bacteria; p__Proteobacteria; c__Gammaproteobacteria; o__Burkholderiales; f__Burkholderiaceae; g__Cupriavidus; s__unclassified_Cupriavidus
ASV_294	28.67±6.55	7±0	11.67±3.77	7.33±1.7	26.67±7.59	d__Bacteria; p__Proteobacteria; c__Gammaproteobacteria; o__Burkholderiales; f__Comamonadaceae; g__unclassified_Comamonadaceae; s__unclassified_Comamonadaceae
ASV_322	31.33±3.86	15±2.94	7±4.97	9.67±7.13	18±12.73	d__Bacteria; p__Gemmatimonadota; c__BD2-11_terrestrial_group; o__BD2-11_terrestrial_group; f__BD2-11_terrestrial_group; g__BD2-11_terrestrial_group; s__metagenome
ASV_288	4±2.94	18.33±2.62	27±9.9	26.67±2.87	4.67±4.11	d__Bacteria; p__Acidobacteriota; c__Blastocatellia; o__11-24; f__11-24; g__11-24; s__uncultured_bacterium
ASV_328	0±0	0±0	80.67±4.92	0±0	0±0	d__Bacteria; p__Proteobacteria; c__Gammaproteobacteria; o__Pseudomonadales; f__Pseudomonadaceae; g__Pseudomonas; s__unclassified_Pseudomonas
ASV_345	39.67±5.44	1±1.41	19.33±2.49	0±0	20.33±6.34	d__Bacteria; p__Proteobacteria; c__Gammaproteobacteria; o__Burkholderiales; f__Nitrosomonadaceae; g__MND1; s__unclassified_MND1
ASV_284	28±7.79	6±4.9	3.33±4.71	5.67±6.65	37.33±2.36	d__Bacteria; p__Acidobacteriota; c__Vicinamibacteria; o__Subgroup_17; f__Subgroup_17; g__Subgroup_17; s__unclassified_Subgroup_17
ASV_285	12±3.27	10±2.16	27±5.72	17±8.52	14.33±2.62	d__Bacteria; p__Gemmatimonadota; c__Gemmatimonadetes; o__Gemmatimonadales; f__Gemmatimonadaceae; g__uncultured; s__Gemmatimonadetes_bacterium
ASV_293	38±4.9	0±0	2±2.83	8±2.94	32.33±4.78	d__Bacteria; p__Bacteroidota; c__Bacteroidia; o__Chitinophagales; f__Chitinophagaceae; g__uncultured; s__uncultured_Bacteroidetes
ASV_333	23.33±8.06	2.33±3.3	16.67±0.47	12.67±3.4	25.33±4.5	d__Bacteria; p__Proteobacteria; c__Alphaproteobacteria; o__Rhizobiales; f__Xanthobacteraceae; g__uncultured; s__unclassified_uncultured
ASV_347	53.67±13.2	0±0	0±0	6.33±8.96	20±4.97	d__Bacteria; p__Proteobacteria; c__Gammaproteobacteria; o__Burkholderiales; f__Nitrosomonadaceae; g__MND1; s__unclassified_MND1
ASV_318	20.67±15.69	21.67±16.5	7.67±10.84	30±10.42	0±0	d__Bacteria; p__Actinobacteriota; c__Acidimicrobiia; o__Actinomarinales; f__uncultured; g__uncultured; s__uncultured_Actinomycetales
ASV_297	6.33±3.3	16.67±8.65	37±5.1	11.67±4.03	8.33±2.62	d__Bacteria; p__Acidobacteriota; c__Vicinamibacteria; o__Vicinamibacterales; f__Vicinamibacteraceae; g__Vicinamibacteraceae; s__unclassified_Vicinamibacteraceae
ASV_301	37.33±0.47	0±0	3.33±4.71	2±2.83	37±2.94	d__Bacteria; p__Proteobacteria; c__Alphaproteobacteria; o__Sphingomonadales; f__Sphingomonadaceae; g__Ellin6055; s__unclassified_Ellin6055
ASV_314	38±8.98	0±0	9±12.73	2±1.63	30.67±4.11	d__Bacteria; p__Acidobacteriota; c__Subgroup_22; o__Subgroup_22; f__Subgroup_22; g__Subgroup_22; s__uncultured_bacterium
ASV_316	21±2.16	12.33±0.94	4.67±6.6	24±6.68	17.67±1.7	d__Bacteria; p__Proteobacteria; c__Gammaproteobacteria; o__Burkholderiales; f__TRA3-20; g__TRA3-20; s__unclassified_TRA3-20
ASV_341	28.33±5.19	12±2.16	6.33±5.31	7±3.56	25.67±2.05	d__Bacteria; p__Acidobacteriota; c__Thermoanaerobaculia; o__Thermoanaerobaculales; f__Thermoanaerobaculaceae; g__Subgroup_10; s__unclassified_Subgroup_10
ASV_286	0±0	23±1.41	19.33±1.89	23.67±4.64	13.33±4.71	d__Bacteria; p__Proteobacteria; c__Gammaproteobacteria; o__Burkholderiales; f__TRA3-20; g__TRA3-20; s__unclassified_TRA3-20
ASV_287	22.67±6.94	14±5.35	11.67±3.3	13±2.16	17±4.32	d__Bacteria; p__Actinobacteriota; c__Thermoleophilia; o__Gaiellales; f__Gaiellaceae; g__Gaiella; s__uncultured_organism
ASV_321	0±0	17.67±12.66	0±0	17.33±12.28	43±6.38	d__Bacteria; p__Proteobacteria; c__Gammaproteobacteria; o__Burkholderiales; f__Nitrosomonadaceae; g__MND1; s__unclassified_MND1
ASV_353	35.67±3.68	8±5.66	0±0	2±2.83	32.33±3.4	d__Bacteria; p__Bacteroidota; c__Bacteroidia; o__Chitinophagales; f__Saprospiraceae; g__uncultured; s__uncultured_soil
ASV_337	20.67±10.87	13.33±4.5	13.33±4.11	15.67±3.09	14.67±5.25	d__Bacteria; p__unclassified_Bacteria; c__unclassified_Bacteria; o__unclassified_Bacteria; f__unclassified_Bacteria; g__unclassified_Bacteria; s__unclassified_Bacteria
ASV_282	22.67±4.92	16.67±2.49	6±4.32	11.67±2.05	20.33±5.79	d__Bacteria; p__Proteobacteria; c__Alphaproteobacteria; o__Sphingomonadales; f__Sphingomonadaceae; g__Altererythrobacter; s__unclassified_Altererythrobacter
ASV_335	19.33±0.47	3±4.24	6±4.32	17±4.97	32±6.48	d__Bacteria; p__Acidobacteriota; c__Vicinamibacteria; o__Vicinamibacterales; f__Vicinamibacteraceae; g__Vicinamibacteraceae; s__unclassified_Vicinamibacteraceae
ASV_326	30.33±10.37	4±0.82	8.67±1.25	11.67±3.09	22.33±5.25	d__Bacteria; p__Chloroflexi; c__Chloroflexia; o__Thermomicrobiales; f__JG30-KF-CM45; g__JG30-KF-CM45; s__uncultured_Chloroflexi
ASV_323	18.67±1.25	21.33±3.68	7.33±1.25	12±4.32	17.67±5.44	d__Bacteria; p__Latescibacterota; c__Latescibacterota; o__Latescibacterota; f__Latescibacterota; g__Latescibacterota; s__metagenome
ASV_336	9.33±2.05	12.33±5.25	32±9.27	9.67±2.49	13.67±8.18	d__Bacteria; p__Gemmatimonadota; c__Gemmatimonadetes; o__Gemmatimonadales; f__Gemmatimonadaceae; g__uncultured; s__uncultured_bacterium
ASV_320	31.33±3.09	1.67±2.36	6.33±4.5	9.67±7.76	27.67±4.92	d__Bacteria; p__Chloroflexi; c__TK10; o__TK10; f__TK10; g__TK10; s__unclassified_TK10
ASV_338	16±2.83	17.67±3.86	12.33±4.92	15±2.83	15.33±7.93	d__Bacteria; p__Acidobacteriota; c__Vicinamibacteria; o__Vicinamibacterales; f__Vicinamibacteraceae; g__Vicinamibacteraceae; s__unclassified_Vicinamibacteraceae
ASV_315	13±2.16	22.33±3.86	2.67±3.77	15.33±4.19	22.67±4.78	d__Bacteria; p__Proteobacteria; c__Gammaproteobacteria; o__Burkholderiales; f__Nitrosomonadaceae; g__Ellin6067; s__unclassified_Ellin6067
ASV_330	19.33±0.94	7.67±5.56	10.33±5.25	16±1.41	22.67±0.47	d__Bacteria; p__Actinobacteriota; c__Acidimicrobiia; o__IMCC26256; f__IMCC26256; g__IMCC26256; s__unclassified_IMCC26256
ASV_350	16±2.16	11.33±3.86	20±2.94	7±3.56	21.67±7.85	d__Bacteria; p__Gemmatimonadota; c__S0134_terrestrial_group; o__S0134_terrestrial_group; f__S0134_terrestrial_group; g__S0134_terrestrial_group; s__uncultured_bacterium
ASV_367	44.33±7.54	0±0	26±0.82	0±0	5.67±8.01	d__Bacteria; p__Proteobacteria; c__Gammaproteobacteria; o__Burkholderiales; f__TRA3-20; g__TRA3-20; s__unclassified_TRA3-20
ASV_295	4.67±6.6	9±6.98	30.33±5.31	17.33±6.6	14.33±3.3	d__Bacteria; p__Gemmatimonadota; c__AKAU4049; o__AKAU4049; f__AKAU4049; g__AKAU4049; s__uncultured_soil
ASV_313	10.33±7.41	23.67±3.3	11±8.6	14.33±3.3	16.33±1.25	d__Bacteria; p__Chloroflexi; c__Chloroflexia; o__Thermomicrobiales; f__JG30-KF-CM45; g__JG30-KF-CM45; s__uncultured_Chloroflexi
ASV_343	13±1.41	28.67±6.24	9.33±1.25	15.67±8.65	8.33±2.36	d__Bacteria; p__Acidobacteriota; c__Holophagae; o__Subgroup_7; f__Subgroup_7; g__Subgroup_7; s__metagenome
ASV_325	14±9.93	24±6.48	21.67±5.19	11.67±1.7	3.33±4.71	d__Bacteria; p__NB1-j; c__NB1-j; o__NB1-j; f__NB1-j; g__NB1-j; s__unclassified_NB1-j
ASV_331	0±0	56±11.43	5.67±4.03	13±9.2	0±0	d__Bacteria; p__Proteobacteria; c__Alphaproteobacteria; o__Sphingomonadales; f__Sphingomonadaceae; g__Sphingobium; s__unclassified_Sphingobium
ASV_334	15±5.35	20±2.16	6.67±4.71	17±4.08	16±1.63	d__Bacteria; p__Acidobacteriota; c__Blastocatellia; o__Blastocatellales; f__Blastocatellaceae; g__uncultured; s__unclassified_uncultured
ASV_324	21±5.1	11±1.41	14.67±8.38	7.67±4.5	20±8.98	d__Bacteria; p__Verrucomicrobiota; c__Verrucomicrobiae; o__Pedosphaerales; f__Pedosphaeraceae; g__ADurb.Bin063-1; s__unclassified_ADurb.Bin063-1
ASV_359	22±4.55	10.33±2.05	9.67±2.62	13±3.56	19.33±4.11	d__Bacteria; p__Chloroflexi; c__Chloroflexia; o__Thermomicrobiales; f__AKYG1722; g__AKYG1722; s__unclassified_AKYG1722
ASV_329	10.67±4.03	0±0	0.33±0.47	0±0	63.33±23.16	d__Bacteria; p__Firmicutes; c__Bacilli; o__Bacillales; f__Bacillaceae; g__Bacillus; s__unclassified_Bacillus
ASV_317	5.67±8.01	14.33±2.87	27.33±7.76	12±4.32	15±11.22	d__Bacteria; p__Methylomirabilota; c__Methylomirabilia; o__Rokubacteriales; f__Rokubacteriales; g__Rokubacteriales; s__unclassified_Rokubacteriales
ASV_348	0±0	29.33±8.99	17.33±13.89	27.67±10.78	0±0	d__Bacteria; p__Gemmatimonadota; c__S0134_terrestrial_group; o__S0134_terrestrial_group; f__S0134_terrestrial_group; g__S0134_terrestrial_group; s__uncultured_bacterium
ASV_356	37±7.79	0±0	0±0	11.67±1.7	25.67±1.89	d__Bacteria; p__Bacteroidota; c__Bacteroidia; o__Chitinophagales; f__Chitinophagaceae; g__Terrimonas; s__unclassified_Terrimonas
ASV_361	19.67±6.65	6.33±8.96	20.33±3.09	0±0	27.67±4.99	d__Bacteria; p__Gemmatimonadota; c__Gemmatimonadetes; o__Gemmatimonadales; f__Gemmatimonadaceae; g__uncultured; s__metagenome
ASV_342	18.67±7.41	12.33±8.81	22.67±9.57	9.33±7.04	10.33±1.7	d__Bacteria; p__NB1-j; c__NB1-j; o__NB1-j; f__NB1-j; g__NB1-j; s__uncultured_Desulfoglaeba
ASV_376	16±4.08	25.33±6.94	6.67±2.49	10.67±4.78	14.33±4.99	d__Bacteria; p__Proteobacteria; c__Alphaproteobacteria; o__Rhizobiales; f__Rhizobiaceae; g__Allorhizobium-Neorhizobium-Pararhizobium-Rhizobium; s__unclassified_Allorhizobium-Neorhizobium-Pararhizobium-Rhizobium
ASV_358	5.67±4.03	11.67±2.87	39±8.52	7.33±2.49	9±6.98	d__Bacteria; p__Chloroflexi; c__KD4-96; o__KD4-96; f__KD4-96; g__KD4-96; s__unclassified_KD4-96
ASV_390	31.33±6.6	3±4.24	9.33±7.04	5.33±5.56	23.67±2.05	d__Bacteria; p__Latescibacterota; c__Latescibacterota; o__Latescibacterota; f__Latescibacterota; g__Latescibacterota; s__uncultured_bacterium
ASV_299	0.33±0.47	17.67±0.94	18.33±2.05	36.33±5.44	0±0	d__Bacteria; p__Chloroflexi; c__P2-11E; o__P2-11E; f__P2-11E; g__P2-11E; s__uncultured_bacterium
ASV_355	4.67±4.64	24±7.12	14±5.1	21.67±6.6	8.33±1.25	d__Bacteria; p__Acidobacteriota; c__Vicinamibacteria; o__Vicinamibacterales; f__Vicinamibacteraceae; g__Vicinamibacteraceae; s__unclassified_Vicinamibacteraceae
ASV_380	19.67±6.13	5.67±8.01	14±2.16	1.67±2.36	31.33±6.13	d__Bacteria; p__Methylomirabilota; c__Methylomirabilia; o__Rokubacteriales; f__Rokubacteriales; g__Rokubacteriales; s__uncultured_bacterium
ASV_393	19.67±7.59	0±0	6.33±4.92	0±0	46±7.07	d__Bacteria; p__Latescibacterota; c__Latescibacterota; o__Latescibacterota; f__Latescibacterota; g__Latescibacterota; s__unclassified_Latescibacterota
ASV_383	13.33±4.5	13.33±0.94	31±4.32	0±0	14±2.16	d__Bacteria; p__Proteobacteria; c__Gammaproteobacteria; o__Burkholderiales; f__Nitrosomonadaceae; g__MND1; s__unclassified_MND1
ASV_365	19.67±5.44	6.67±4.78	10.33±3.3	14±2.45	21±5.72	d__Bacteria; p__Gemmatimonadota; c__S0134_terrestrial_group; o__S0134_terrestrial_group; f__S0134_terrestrial_group; g__S0134_terrestrial_group; s__uncultured_Gemmatimonadetes
ASV_381	10±2.83	12.33±3.68	15.33±2.49	25.33±8.5	8.67±2.49	d__Bacteria; p__Proteobacteria; c__Alphaproteobacteria; o__Rhizobiales; f__uncultured; g__uncultured; s__uncultured_Alphaproteobacteria
ASV_397	25.33±1.7	9.67±4.11	3.33±0.94	12.33±3.09	20.67±3.4	d__Bacteria; p__Myxococcota; c__Polyangia; o__Polyangiales; f__BIrii41; g__BIrii41; s__uncultured_bacterium
ASV_374	16.33±6.94	15.33±5.31	13.67±4.03	15.33±3.68	10.67±1.7	d__Bacteria; p__Acidobacteriota; c__Blastocatellia; o__Pyrinomonadales; f__Pyrinomonadaceae; g__RB41; s__unclassified_RB41
ASV_362	18.67±5.73	17±2.16	18±4.32	1.67±2.36	15.67±7.04	d__Bacteria; p__Proteobacteria; c__Gammaproteobacteria; o__Burkholderiales; f__Rhodocyclaceae; g__Thauera; s__unclassified_Thauera
ASV_369	14.67±2.36	12±2.94	21.67±7.36	8±1.63	14.33±3.09	d__Bacteria; p__Latescibacterota; c__Latescibacterota; o__Latescibacterota; f__Latescibacterota; g__Latescibacterota; s__uncultured_Fibrobacteres
ASV_340	7±6.16	19±6.98	21.33±0.94	16±5.89	7±4.97	d__Bacteria; p__Proteobacteria; c__Alphaproteobacteria; o__Tistrellales; f__Geminicoccaceae; g__Candidatus_Alysiosphaera; s__uncultured_Alphaproteobacteria
ASV_354	15±12.68	11.67±3.86	6.33±1.25	16.33±4.5	21±2.83	d__Bacteria; p__Verrucomicrobiota; c__Verrucomicrobiae; o__Pedosphaerales; f__Pedosphaeraceae; g__Pedosphaeraceae; s__uncultured_soil
ASV_399	32.67±7.54	8±2.16	0±0	17.67±7.36	12±2.16	d__Bacteria; p__Proteobacteria; c__Gammaproteobacteria; o__Pseudomonadales; f__Pseudomonadaceae; g__Pseudomonas; s__unclassified_Pseudomonas
ASV_346	1.33±1.89	25.33±2.05	19.33±2.87	20.33±4.03	4±2.83	d__Bacteria; p__Gemmatimonadota; c__S0134_terrestrial_group; o__S0134_terrestrial_group; f__S0134_terrestrial_group; g__S0134_terrestrial_group; s__unclassified_S0134_terrestrial_group
ASV_349	7.33±4.11	20.33±3.3	12.33±8.81	30.33±10.62	0±0	d__Bacteria; p__Gemmatimonadota; c__Gemmatimonadetes; o__Gemmatimonadales; f__Gemmatimonadaceae; g__uncultured; s__Gemmatimonadetes_bacterium
ASV_363	25.33±0.94	1.33±0.47	12±3.56	1.67±1.25	29.67±9.98	d__Bacteria; p__Proteobacteria; c__Gammaproteobacteria; o__Burkholderiales; f__Nitrosomonadaceae; g__Ellin6067; s__uncultured_bacterium
ASV_351	15.67±1.7	17.33±1.25	8±11.31	21±15.12	8±5.72	d__Bacteria; p__Proteobacteria; c__Alphaproteobacteria; o__Tistrellales; f__Geminicoccaceae; g__uncultured; s__uncultured_bacterium
ASV_360	9.33±8.22	22±2.94	9.67±2.62	23±4.97	5.67±4.03	d__Bacteria; p__Proteobacteria; c__Alphaproteobacteria; o__Rhizobiales; f__Rhizobiales_Incertae_Sedis; g__Bauldia; s__unclassified_Bauldia
ASV_409	27.67±4.92	0±0	22.33±4.5	0±0	19.67±4.11	d__Bacteria; p__Proteobacteria; c__Gammaproteobacteria; o__EPR3968-O8a-Bc78; f__EPR3968-O8a-Bc78; g__EPR3968-O8a-Bc78; s__uncultured_gamma
ASV_372	15±2.83	11.67±2.36	18.33±13.12	8±3.74	16.67±1.7	d__Bacteria; p__MBNT15; c__MBNT15; o__MBNT15; f__MBNT15; g__MBNT15; s__unclassified_MBNT15
ASV_370	9±6.68	16.33±4.11	10±2.16	15.67±3.3	18.67±9.46	d__Bacteria; p__Gemmatimonadota; c__Gemmatimonadetes; o__Gemmatimonadales; f__Gemmatimonadaceae; g__uncultured; s__unclassified_uncultured
ASV_388	18.33±3.09	10.33±1.7	12.67±3.09	10.67±0.94	17.67±2.87	d__Bacteria; p__Desulfobacterota; c__uncultured; o__uncultured; f__uncultured; g__uncultured; s__uncultured_proteobacterium
ASV_400	2±2.83	24.67±6.18	35.33±1.89	5±7.07	2.33±3.3	d__Bacteria; p__Latescibacterota; c__Latescibacteria; o__Latescibacterales; f__Latescibacteraceae; g__Latescibacteraceae; s__uncultured_bacterium
ASV_378	26.67±7.76	0±0	11.33±3.3	3±4.24	28.33±7.36	d__Bacteria; p__Proteobacteria; c__Gammaproteobacteria; o__Burkholderiales; f__Nitrosomonadaceae; g__MND1; s__unclassified_MND1
ASV_300	0±0	18.33±3.4	6.33±4.5	37.33±13.91	7.33±5.44	d__Bacteria; p__Acidobacteriota; c__Blastocatellia; o__Pyrinomonadales; f__Pyrinomonadaceae; g__RB41; s__unclassified_RB41
ASV_408	33±4.55	0±0	0±0	6.67±9.43	29.67±8.06	d__Bacteria; p__Acidobacteriota; c__Vicinamibacteria; o__Subgroup_17; f__Subgroup_17; g__Subgroup_17; s__uncultured_Holophaga
ASV_396	28.67±2.36	0±0	7.67±2.62	4.33±3.09	28.67±2.05	d__Bacteria; p__Proteobacteria; c__Alphaproteobacteria; o__Rhizobiales; f__Xanthobacteraceae; g__unclassified_Xanthobacteraceae; s__unclassified_Xanthobacteraceae
ASV_414	11.33±0.94	11±9.42	13.33±2.62	27±1.41	6.33±8.96	d__Bacteria; p__Actinobacteriota; c__Thermoleophilia; o__Solirubrobacterales; f__67-14; g__67-14; s__uncultured_actinobacterium
ASV_404	29±7.87	0±0	4±2.83	4.33±6.13	31.67±3.86	d__Bacteria; p__Actinobacteriota; c__Acidimicrobiia; o__IMCC26256; f__IMCC26256; g__IMCC26256; s__unclassified_IMCC26256
ASV_366	9±12.73	7±9.9	35.67±6.13	12.33±8.81	5±7.07	d__Bacteria; p__Methylomirabilota; c__Methylomirabilia; o__Rokubacteriales; f__Rokubacteriales; g__Rokubacteriales; s__uncultured_bacterium
ASV_339	0±0	27.67±6.65	7.67±10.84	32.67±1.7	0±0	d__Bacteria; p__Proteobacteria; c__Alphaproteobacteria; o__Sphingomonadales; f__Sphingomonadaceae; g__Sphingomonas; s__unclassified_Sphingomonas
ASV_410	4±5.66	14.33±3.68	22±16.08	20.67±3.4	6.67±9.43	d__Bacteria; p__NB1-j; c__NB1-j; o__NB1-j; f__NB1-j; g__NB1-j; s__uncultured_bacterium
ASV_415	8±5.89	24.67±1.7	11±9.42	10.67±7.72	13±4.55	d__Bacteria; p__Actinobacteriota; c__Actinobacteria; o__Propionibacteriales; f__Propionibacteriaceae; g__Microlunatus; s__unclassified_Microlunatus
ASV_392	33±4.32	0±0	5.67±5.44	0±0	28.67±4.99	d__Bacteria; p__Proteobacteria; c__Alphaproteobacteria; o__Sphingomonadales; f__Sphingomonadaceae; g__Sphingomonas; s__unclassified_Sphingomonas
ASV_412	16.33±4.64	0±0	14±2.45	10±4.55	27±8.04	d__Bacteria; p__Acidobacteriota; c__Subgroup_22; o__Subgroup_22; f__Subgroup_22; g__Subgroup_22; s__uncultured_Acidobacteria
ASV_391	5±7.07	19±0	13.67±1.25	11.67±6.34	17.67±5.91	d__Bacteria; p__Actinobacteriota; c__Actinobacteria; o__Frankiales; f__Geodermatophilaceae; g__Modestobacter; s__uncultured_bacterium
ASV_371	0±0	41.67±9.84	0±0	25.33±4.11	0±0	d__Bacteria; p__Proteobacteria; c__Alphaproteobacteria; o__Sphingomonadales; f__Sphingomonadaceae; g__Novosphingobium; s__unclassified_Novosphingobium
ASV_420	13±2.94	3±4.24	29±8.6	5±0.82	17±3.56	d__Bacteria; p__Gemmatimonadota; c__Gemmatimonadetes; o__Gemmatimonadales; f__Gemmatimonadaceae; g__uncultured; s__uncultured_soil
ASV_401	14±0.82	11.33±2.49	17.67±1.89	5.33±3.86	18.67±3.3	d__Bacteria; p__Acidobacteriota; c__Vicinamibacteria; o__Vicinamibacterales; f__Vicinamibacteraceae; g__Vicinamibacteraceae; s__unclassified_Vicinamibacteraceae
ASV_352	4.67±3.4	14.33±6.24	24.33±2.49	13.33±5.79	10±5.35	d__Bacteria; p__Proteobacteria; c__Gammaproteobacteria; o__Burkholderiales; f__Nitrosomonadaceae; g__MND1; s__uncultured_beta
ASV_373	0±0	28±5.35	24.33±7.59	14.33±10.21	0±0	d__Bacteria; p__Proteobacteria; c__Gammaproteobacteria; o__Pseudomonadales; f__Pseudomonadaceae; g__Pseudomonas; s__Pseudomonas_peli
ASV_430	32±7.87	3.67±5.19	0±0	0±0	30.67±1.89	d__Bacteria; p__Acidobacteriota; c__Subgroup_5; o__Subgroup_5; f__Subgroup_5; g__Subgroup_5; s__uncultured_bacterium
ASV_395	11.33±0.94	19.33±4.64	10.33±2.62	14.67±4.5	10.67±1.89	d__Bacteria; p__Proteobacteria; c__Alphaproteobacteria; o__uncultured; f__uncultured; g__uncultured; s__uncultured_Rhodospirillaceae
ASV_429	25.67±4.92	0±0	8.33±6.55	0±0	32±6.53	d__Bacteria; p__Proteobacteria; c__Gammaproteobacteria; o__Xanthomonadales; f__Xanthomonadaceae; g__Lysobacter; s__Lysobacter_daejeonensis
ASV_364	7.67±7.04	30±9.42	8.67±6.18	6.67±9.43	13±9.9	d__Bacteria; p__Proteobacteria; c__Gammaproteobacteria; o__Burkholderiales; f__Nitrosomonadaceae; g__MND1; s__unclassified_MND1
ASV_413	12.67±13.27	15±10.68	5.67±8.01	24.33±0.94	8.33±7.93	d__Bacteria; p__Proteobacteria; c__Alphaproteobacteria; o__Azospirillales; f__Azospirillaceae; g__Skermanella; s__unclassified_Skermanella
ASV_403	24.67±9.1	3±4.24	8±1.63	8±2.45	22±6.38	d__Bacteria; p__Bacteroidota; c__Bacteroidia; o__Chitinophagales; f__Chitinophagaceae; g__Flavihumibacter; s__uncultured_bacterium
ASV_368	0±0	14.67±2.05	33.33±8.38	17.67±3.09	0±0	d__Bacteria; p__Proteobacteria; c__Gammaproteobacteria; o__Burkholderiales; f__Nitrosomonadaceae; g__MND1; s__unclassified_MND1
ASV_421	32.67±8.01	0±0	0±0	0±0	33±5.72	d__Bacteria; p__Proteobacteria; c__Gammaproteobacteria; o__Burkholderiales; f__Comamonadaceae; g__unclassified_Comamonadaceae; s__unclassified_Comamonadaceae
ASV_402	16.67±1.25	12.67±3.4	9±7.79	12.67±4.11	14.67±2.05	d__Bacteria; p__Actinobacteriota; c__Thermoleophilia; o__uncultured; f__uncultured; g__uncultured; s__uncultured_bacterium
ASV_459	34.33±34.2	0±0	5±7.07	0±0	26±7.79	d__Bacteria; p__Gemmatimonadota; c__S0134_terrestrial_group; o__S0134_terrestrial_group; f__S0134_terrestrial_group; g__S0134_terrestrial_group; s__uncultured_bacterium
ASV_407	8.67±6.18	19.33±15.15	19.33±4.5	17.67±10.27	0±0	d__Bacteria; p__Chloroflexi; c__KD4-96; o__KD4-96; f__KD4-96; g__KD4-96; s__unclassified_KD4-96
ASV_442	9.33±4.03	24±2.94	15±3.27	11±2.16	5.33±3.77	d__Bacteria; p__NB1-j; c__NB1-j; o__NB1-j; f__NB1-j; g__NB1-j; s__uncultured_bacterium
ASV_411	18±2.83	9.67±8.18	1±1.41	17.33±4.5	18.67±5.44	d__Bacteria; p__Actinobacteriota; c__Actinobacteria; o__Propionibacteriales; f__Nocardioidaceae; g__Nocardioides; s__unclassified_Nocardioides
ASV_422	0±0	11.67±3.3	28.33±6.34	21±4.32	3.67±5.19	d__Bacteria; p__Chloroflexi; c__Dehalococcoidia; o__S085; f__S085; g__S085; s__uncultured_bacterium
ASV_452	25.67±5.44	0±0	3.33±4.71	0±0	35.67±4.5	d__Bacteria; p__Proteobacteria; c__Gammaproteobacteria; o__Burkholderiales; f__Comamonadaceae; g__unclassified_Comamonadaceae; s__unclassified_Comamonadaceae
ASV_357	0±0	15.33±10.96	31.67±7.32	17.67±5.25	0±0	d__Bacteria; p__Gemmatimonadota; c__Gemmatimonadetes; o__Gemmatimonadales; f__Gemmatimonadaceae; g__uncultured; s__uncultured_Gemmatimonadales
ASV_423	17.33±1.25	11±5.89	9.67±4.03	11.33±2.05	15±0.82	d__Bacteria; p__Actinobacteriota; c__Thermoleophilia; o__Gaiellales; f__Gaiellaceae; g__Gaiella; s__unclassified_Gaiella
ASV_405	46±17.8	1±1.41	0±0	4.33±4.78	13±0	d__Bacteria; p__Verrucomicrobiota; c__Verrucomicrobiae; o__Verrucomicrobiales; f__Rubritaleaceae; g__Luteolibacter; s__unclassified_Luteolibacter
ASV_394	7±5.1	21.67±4.5	3.67±2.87	21.67±9.43	10.33±4.99	d__Bacteria; p__NB1-j; c__NB1-j; o__NB1-j; f__NB1-j; g__NB1-j; s__uncultured_Myxococcales
ASV_386	0±0	22.67±4.11	28.67±4.5	13±0.82	0±0	d__Bacteria; p__Acidobacteriota; c__Blastocatellia; o__Pyrinomonadales; f__Pyrinomonadaceae; g__RB41; s__unclassified_RB41
ASV_440	11.33±8.38	10.33±1.25	26.67±6.94	9.33±7.36	6±8.49	d__Bacteria; p__Gemmatimonadota; c__S0134_terrestrial_group; o__S0134_terrestrial_group; f__S0134_terrestrial_group; g__S0134_terrestrial_group; s__uncultured_Gemmatimonadales
ASV_424	20±6.16	0±0	21.33±0.47	5.33±3.77	17±3.27	d__Bacteria; p__Acidobacteriota; c__Subgroup_5; o__Subgroup_5; f__Subgroup_5; g__Subgroup_5; s__uncultured_bacterium
ASV_444	25.33±6.94	3.67±5.19	0±0	3.33±4.71	31.33±6.13	d__Bacteria; p__Gemmatimonadota; c__Gemmatimonadetes; o__Gemmatimonadales; f__Gemmatimonadaceae; g__uncultured; s__metagenome
ASV_432	24.67±3.3	0±0	3±4.24	10.33±2.62	25.33±10.4	d__Bacteria; p__Gemmatimonadota; c__Gemmatimonadetes; o__Gemmatimonadales; f__Gemmatimonadaceae; g__unclassified_Gemmatimonadaceae; s__unclassified_Gemmatimonadaceae
ASV_377	0±0	13.67±11.9	7±5.1	42.33±2.62	0±0	d__Bacteria; p__Proteobacteria; c__Alphaproteobacteria; o__Sphingomonadales; f__Sphingomonadaceae; g__Sphingomonas; s__unclassified_Sphingomonas
ASV_384	1±1.41	5.67±8.01	28.33±8.65	24.67±5.44	3±2.45	d__Bacteria; p__Gemmatimonadota; c__Gemmatimonadetes; o__Gemmatimonadales; f__Gemmatimonadaceae; g__uncultured; s__uncultured_Gemmatimonadaceae
ASV_387	1.33±1.89	15±2.45	27.67±7.41	14.67±2.87	4±5.66	d__Bacteria; p__Desulfobacterota; c__uncultured; o__uncultured; f__uncultured; g__uncultured; s__uncultured_sludge
ASV_382	2.33±3.3	19±6.16	17.67±7.85	17.33±4.5	6±4.32	d__Bacteria; p__Acidobacteriota; c__Vicinamibacteria; o__Vicinamibacterales; f__uncultured; g__uncultured; s__unclassified_uncultured
ASV_419	0±0	10.33±3.77	42.67±6.85	9.33±2.49	0±0	d__Bacteria; p__Gemmatimonadota; c__Gemmatimonadetes; o__Gemmatimonadales; f__Gemmatimonadaceae; g__uncultured; s__unclassified_uncultured
ASV_426	0±0	9.33±7.36	35±9.09	9.33±7.04	8.33±5.91	d__Bacteria; p__Acidobacteriota; c__Blastocatellia; o__Pyrinomonadales; f__Pyrinomonadaceae; g__RB41; s__unclassified_RB41
ASV_443	34±5.1	0±0	3±4.24	0±0	25±5.72	d__Bacteria; p__Acidobacteriota; c__Vicinamibacteria; o__Vicinamibacterales; f__Vicinamibacteraceae; g__Vicinamibacteraceae; s__uncultured_Acidobacteriaceae
ASV_385	2.67±2.49	22.67±6.13	11.33±2.49	23.67±6.94	1.33±1.25	d__Bacteria; p__Latescibacterota; c__Latescibacterota; o__Latescibacterota; f__Latescibacterota; g__Latescibacterota; s__metagenome
ASV_375	0±0	17.67±2.05	16.33±2.49	25.33±5.73	2.33±3.3	d__Bacteria; p__Acidobacteriota; c__Blastocatellia; o__Pyrinomonadales; f__Pyrinomonadaceae; g__RB41; s__unclassified_RB41
ASV_428	13±2.94	7±6.16	11.33±5.31	4±3.74	26±4.24	d__Bacteria; p__Bacteroidota; c__Bacteroidia; o__Chitinophagales; f__Chitinophagaceae; g__Puia; s__uncultured_soil
ASV_441	17±2.45	3±4.24	3.67±5.19	0.33±0.47	37±10.23	d__Bacteria; p__Acidobacteriota; c__Blastocatellia; o__11-24; f__11-24; g__11-24; s__uncultured_bacterium
ASV_482	33±7.48	0±0	0±0	0±0	28±4.32	d__Bacteria; p__Acidobacteriota; c__Vicinamibacteria; o__Vicinamibacterales; f__Vicinamibacteraceae; g__Vicinamibacteraceae; s__unclassified_Vicinamibacteraceae
ASV_398	0±0	22.67±3.86	14±9.93	20.67±5.56	3.33±4.71	d__Bacteria; p__Acidobacteriota; c__Vicinamibacteria; o__Vicinamibacterales; f__uncultured; g__uncultured; s__unclassified_uncultured
ASV_473	19.33±14.06	5±7.07	12±9.8	11.33±9.39	12.67±10.21	d__Bacteria; p__Nitrospirota; c__Nitrospiria; o__Nitrospirales; f__Nitrospiraceae; g__Nitrospira; s__unclassified_Nitrospira
ASV_406	2.67±1.89	24.33±4.5	13.33±2.49	17±5.35	3±2.16	d__Bacteria; p__Actinobacteriota; c__Acidimicrobiia; o__Microtrichales; f__uncultured; g__uncultured; s__uncultured_bacterium
ASV_447	3.33±2.49	14.33±1.25	26.33±4.19	8±5.72	8.33±2.62	d__Bacteria; p__Acidobacteriota; c__Vicinamibacteria; o__Vicinamibacterales; f__uncultured; g__uncultured; s__unclassified_uncultured
ASV_379	11±7.79	20.33±4.19	8±5.72	14.33±4.71	6.33±4.64	d__Bacteria; p__Proteobacteria; c__Alphaproteobacteria; o__Rhizobiales; f__Beijerinckiaceae; g__Microvirga; s__unclassified_Microvirga
ASV_481	29.67±3.09	0±0	0±0	0±0	30.33±7.59	d__Bacteria; p__Proteobacteria; c__Alphaproteobacteria; o__Sphingomonadales; f__Sphingomonadaceae; g__unclassified_Sphingomonadaceae; s__unclassified_Sphingomonadaceae
ASV_456	5±3.56	17.67±5.79	16.67±8.18	17.33±4.5	3.33±1.89	d__Bacteria; p__Chloroflexi; c__Anaerolineae; o__Ardenticatenales; f__uncultured; g__uncultured; s__uncultured_bacterium
ASV_539	38.33±12.23	0±0	0±0	0±0	21.33±3.86	d__Bacteria; p__Bacteroidota; c__Bacteroidia; o__Flavobacteriales; f__Flavobacteriaceae; g__Flavobacterium; s__unclassified_Flavobacterium
ASV_479	21±8.98	3.33±1.25	8.33±0.47	7.67±1.25	19.33±5.44	d__Bacteria; p__Chloroflexi; c__JG30-KF-CM66; o__JG30-KF-CM66; f__JG30-KF-CM66; g__JG30-KF-CM66; s__uncultured_bacterium
ASV_451	24.67±6.24	0±0	13±2.16	0.67±0.94	21.33±4.19	d__Bacteria; p__Latescibacterota; c__Latescibacterota; o__Latescibacterota; f__Latescibacterota; g__Latescibacterota; s__unclassified_Latescibacterota
ASV_455	14.33±9.88	14±7.87	0±0	15.33±2.62	16±6.16	d__Bacteria; p__Gemmatimonadota; c__Gemmatimonadetes; o__Gemmatimonadales; f__Gemmatimonadaceae; g__uncultured; s__unclassified_uncultured
ASV_466	24.33±1.25	7.67±5.56	7.33±5.25	8±1.41	12±8.49	d__Bacteria; p__NB1-j; c__NB1-j; o__NB1-j; f__NB1-j; g__NB1-j; s__unclassified_NB1-j
ASV_416	0±0	8.33±6.55	33.67±8.96	10.67±7.59	6.67±4.99	d__Bacteria; p__Methylomirabilota; c__Methylomirabilia; o__Rokubacteriales; f__Rokubacteriales; g__Rokubacteriales; s__uncultured_bacterium
ASV_465	20.33±14.84	7.33±10.37	10.33±7.32	12.67±9.84	8.67±12.26	d__Bacteria; p__Proteobacteria; c__Gammaproteobacteria; o__Steroidobacterales; f__Steroidobacteraceae; g__Steroidobacter; s__unclassified_Steroidobacter
ASV_488	42±3.56	0±0	0±0	0±0	17.33±4.78	d__Bacteria; p__Gemmatimonadota; c__Gemmatimonadetes; o__Gemmatimonadales; f__Gemmatimonadaceae; g__uncultured; s__unclassified_uncultured
ASV_457	2±2.83	17.33±9.03	28.33±1.7	11.33±3.09	0±0	d__Bacteria; p__Firmicutes; c__Bacilli; o__Bacillales; f__Bacillaceae; g__Bacillus; s__unclassified_Bacillus
ASV_389	4±2.94	16.67±1.7	15±7.26	21±5.89	2.33±2.62	d__Bacteria; p__Proteobacteria; c__Alphaproteobacteria; o__Rhizobiales; f__Rhizobiales_Incertae_Sedis; g__Nordella; s__unclassified_Nordella
ASV_449	1±1.41	38.67±11.59	15±11.22	0±0	4±5.66	d__Bacteria; p__Proteobacteria; c__Gammaproteobacteria; o__Pseudomonadales; f__Pseudomonadaceae; g__Pseudomonas; s__unclassified_Pseudomonas
ASV_418	0±0	17.33±1.89	26.33±6.6	14.67±1.7	0±0	d__Bacteria; p__Latescibacterota; c__Latescibacterota; o__Latescibacterota; f__Latescibacterota; g__Latescibacterota; s__uncultured_soil
ASV_433	0±0	8.33±5.91	31.67±10.96	13.67±6.24	4.67±6.6	d__Bacteria; p__Gemmatimonadota; c__Gemmatimonadetes; o__Gemmatimonadales; f__Gemmatimonadaceae; g__uncultured; s__uncultured_Nitrospira
ASV_499	28.33±3.3	0±0	0±0	0±0	30±4.9	d__Bacteria; p__Acidobacteriota; c__Vicinamibacteria; o__Vicinamibacterales; f__uncultured; g__uncultured; s__uncultured_bacterium
ASV_427	18.33±4.11	11.67±8.26	2.67±3.77	13.33±1.25	12±2.94	d__Bacteria; p__Actinobacteriota; c__Thermoleophilia; o__Gaiellales; f__Gaiellaceae; g__Gaiella; s__unclassified_Gaiella
ASV_480	40±14.17	2.33±2.05	0.67±0.94	0±0	15±2.94	d__Bacteria; p__Proteobacteria; c__Gammaproteobacteria; o__Burkholderiales; f__Nitrosomonadaceae; g__IS-44; s__uncultured_bacterium
ASV_513	33.67±5.91	0±0	10.33±3.09	2±2.83	12±4.32	d__Bacteria; p__Latescibacterota; c__Latescibacterota; o__Latescibacterota; f__Latescibacterota; g__Latescibacterota; s__unclassified_Latescibacterota
ASV_417	1±1.41	19±2.94	16±3.27	21±11.22	1±1.41	d__Bacteria; p__Acidobacteriota; c__Holophagae; o__Subgroup_7; f__Subgroup_7; g__Subgroup_7; s__uncultured_bacterium
ASV_490	15.67±13.52	7.33±10.37	5±7.07	11.67±8.5	18±13.95	d__Bacteria; p__Proteobacteria; c__Alphaproteobacteria; o__Rhizobiales; f__Rhizobiaceae; g__Allorhizobium-Neorhizobium-Pararhizobium-Rhizobium; s__unclassified_Allorhizobium-Neorhizobium-Pararhizobium-Rhizobium
ASV_467	13.67±1.25	11±8.6	9.33±6.6	15.67±3.86	8±5.72	d__Bacteria; p__Proteobacteria; c__Gammaproteobacteria; o__CCD24; f__CCD24; g__CCD24; s__unclassified_CCD24
ASV_511	9.67±2.62	17.33±5.56	12.33±1.7	8±5.72	10.33±7.41	d__Bacteria; p__Acidobacteriota; c__Blastocatellia; o__Pyrinomonadales; f__Pyrinomonadaceae; g__RB41; s__uncultured_soil
ASV_435	34.33±2.49	0±0	0±0	3.33±4.71	19.67±14.61	d__Bacteria; p__Proteobacteria; c__Gammaproteobacteria; o__Burkholderiales; f__Comamonadaceae; g__Ramlibacter; s__unclassified_Ramlibacter
ASV_425	0±0	11.33±4.19	32.33±3.68	12±2.16	1.67±2.36	d__Bacteria; p__Bacteroidota; c__Bacteroidia; o__Chitinophagales; f__Chitinophagaceae; g__uncultured; s__uncultured_Bacteroidetes
ASV_518	0±0	0±0	42±6.48	7.67±10.84	7.67±5.79	d__Bacteria; p__Proteobacteria; c__Alphaproteobacteria; o__uncultured; f__uncultured; g__uncultured; s__uncultured_bacterium
ASV_519	34.33±6.6	0±0	2.67±3.77	0±0	20.33±11.95	d__Bacteria; p__Acidobacteriota; c__Vicinamibacteria; o__Vicinamibacterales; f__Vicinamibacteraceae; g__Vicinamibacteraceae; s__unclassified_Vicinamibacteraceae
ASV_471	8.33±6.02	10.67±7.54	20.67±2.62	6.33±8.96	11±9.42	d__Bacteria; p__Gemmatimonadota; c__Gemmatimonadetes; o__Gemmatimonadales; f__Gemmatimonadaceae; g__uncultured; s__uncultured_bacterium
ASV_438	0±0	16±8.52	16.33±5.25	20±2.16	4.33±6.13	d__Bacteria; p__Chloroflexi; c__KD4-96; o__KD4-96; f__KD4-96; g__KD4-96; s__unclassified_KD4-96
ASV_535	18.33±9.84	7.67±5.79	7.67±6.13	8.67±6.34	14.33±2.49	d__Bacteria; p__Proteobacteria; c__Alphaproteobacteria; o__Rhizobiales; f__Xanthobacteraceae; g__Rhodoplanes; s__unclassified_Rhodoplanes
ASV_521	24±4.55	0±0	20.67±6.13	0±0	12±0.82	d__Bacteria; p__Proteobacteria; c__Gammaproteobacteria; o__Burkholderiales; f__TRA3-20; g__TRA3-20; s__unclassified_TRA3-20
ASV_527	19±10.23	10±14.14	8±5.72	12.67±10.62	7±9.9	d__Bacteria; p__Proteobacteria; c__Alphaproteobacteria; o__Rhizobiales; f__Xanthobacteraceae; g__uncultured; s__unclassified_uncultured
ASV_498	24.33±5.56	0±0	6.33±4.5	3.33±2.49	22.33±6.18	d__Bacteria; p__Chloroflexi; c__JG30-KF-CM66; o__JG30-KF-CM66; f__JG30-KF-CM66; g__JG30-KF-CM66; s__uncultured_bacterium
ASV_563	32±5.35	0±0	10±0.82	0±0	14.33±4.71	d__Bacteria; p__Proteobacteria; c__Gammaproteobacteria; o__Burkholderiales; f__Nitrosomonadaceae; g__MND1; s__unclassified_MND1
ASV_478	24.67±6.18	9±3.56	10±2.94	6.67±2.05	5.67±4.19	d__Bacteria; p__Acidobacteriota; c__Vicinamibacteria; o__Vicinamibacterales; f__Vicinamibacteraceae; g__Vicinamibacteraceae; s__unclassified_Vicinamibacteraceae
ASV_517	21.33±6.6	2±2.83	8±3.56	2.33±3.3	22±1.41	d__Bacteria; p__Latescibacterota; c__Latescibacteria; o__Latescibacterales; f__Latescibacteraceae; g__Latescibacteraceae; s__metagenome
ASV_474	0±0	0±0	22.33±3.09	9±6.38	24.33±3.09	d__Bacteria; p__Proteobacteria; c__Gammaproteobacteria; o__Burkholderiales; f__Nitrosomonadaceae; g__MND1; s__unclassified_MND1
ASV_450	3.67±5.19	40±1.63	0±0	4.33±6.13	7.67±5.56	d__Bacteria; p__Acidobacteriota; c__Blastocatellia; o__Pyrinomonadales; f__Pyrinomonadaceae; g__RB41; s__uncultured_soil
ASV_525	38.67±5.79	0±0	0±0	2±2.83	15±4.55	d__Bacteria; p__Bacteroidota; c__Bacteroidia; o__Chitinophagales; f__Chitinophagaceae; g__Terrimonas; s__unclassified_Terrimonas
ASV_436	0±0	11±3.27	23.33±6.55	16.67±1.7	4.33±3.09	d__Bacteria; p__unclassified_Bacteria; c__unclassified_Bacteria; o__unclassified_Bacteria; f__unclassified_Bacteria; g__unclassified_Bacteria; s__unclassified_Bacteria
ASV_448	0±0	18±8.49	10.67±7.54	17±12.75	9.33±5.56	d__Bacteria; p__Actinobacteriota; c__Thermoleophilia; o__Gaiellales; f__Gaiellaceae; g__Gaiella; s__uncultured_actinobacterium
ASV_493	14±3.74	2.33±3.3	15.67±1.25	8.33±0.47	14.67±1.25	d__Bacteria; p__Latescibacterota; c__Latescibacterota; o__Latescibacterota; f__Latescibacterota; g__Latescibacterota; s__uncultured_bacterium
ASV_470	16.33±7.76	8.33±6.24	3.67±5.19	12±5.35	14.67±2.62	d__Bacteria; p__Proteobacteria; c__Gammaproteobacteria; o__Burkholderiales; f__Nitrosomonadaceae; g__MND1; s__unclassified_MND1
ASV_534	49±64.41	0±0	0±0	6±2.16	0±0	d__Bacteria; p__Proteobacteria; c__Gammaproteobacteria; o__Pseudomonadales; f__Pseudomonadaceae; g__Pseudomonas; s__unclassified_Pseudomonas
ASV_544	23.33±6.55	0±0	10.33±4.5	0.33±0.47	21±6.16	d__Bacteria; p__Bacteroidota; c__Bacteroidia; o__Cytophagales; f__Microscillaceae; g__uncultured; s__uncultured_bacterium
ASV_431	9.33±7.04	14±1.41	10.67±3.86	14.67±0.47	6±5.89	d__Bacteria; p__Proteobacteria; c__Alphaproteobacteria; o__Tistrellales; f__Geminicoccaceae; g__Candidatus_Alysiosphaera; s__unclassified_Candidatus_Alysiosphaera
ASV_477	9±2.16	11.33±3.68	12.67±2.87	11.67±2.49	10±1.63	d__Bacteria; p__Chloroflexi; c__Gitt-GS-136; o__Gitt-GS-136; f__Gitt-GS-136; g__Gitt-GS-136; s__unclassified_Gitt-GS-136
ASV_445	2.33±3.3	3.67±5.19	30±6.98	12±8.64	6.67±4.99	d__Bacteria; p__Acidobacteriota; c__Blastocatellia; o__Pyrinomonadales; f__Pyrinomonadaceae; g__RB41; s__unclassified_RB41
ASV_510	4±3.27	14.33±5.56	20.33±13.22	7±4.08	9±1.63	d__Bacteria; p__Planctomycetota; c__Phycisphaerae; o__Tepidisphaerales; f__WD2101_soil_group; g__WD2101_soil_group; s__uncultured_planctomycete
ASV_503	24±1.63	2±2.83	4.67±6.6	5.67±4.5	17.67±3.4	d__Bacteria; p__Actinobacteriota; c__Acidimicrobiia; o__Microtrichales; f__Iamiaceae; g__Iamia; s__unclassified_Iamia
ASV_460	0±0	15±3.56	21.67±8.5	11.67±3.86	5.67±4.5	d__Bacteria; p__Acidobacteriota; c__Subgroup_5; o__Subgroup_5; f__Subgroup_5; g__Subgroup_5; s__uncultured_bacterium
ASV_464	0±0	18±6.53	12.33±3.3	23.67±6.13	0±0	d__Bacteria; p__Gemmatimonadota; c__Gemmatimonadetes; o__Gemmatimonadales; f__Gemmatimonadaceae; g__uncultured; s__unclassified_uncultured
ASV_475	15.67±2.49	11.33±8.18	7±5.1	8.67±7.85	11.33±3.68	d__Bacteria; p__Proteobacteria; c__Alphaproteobacteria; o__Tistrellales; f__Geminicoccaceae; g__uncultured; s__uncultured_bacterium
ASV_469	0±0	12.33±8.81	29±2.83	12.67±9.53	0±0	d__Bacteria; p__Acidobacteriota; c__Vicinamibacteria; o__Vicinamibacterales; f__Vicinamibacteraceae; g__Vicinamibacteraceae; s__unclassified_Vicinamibacteraceae
ASV_489	12.33±5.56	7.33±5.44	10.67±9.46	8.67±6.94	14.67±2.05	d__Bacteria; p__Proteobacteria; c__Gammaproteobacteria; o__Burkholderiales; f__Nitrosomonadaceae; g__MND1; s__unclassified_MND1
ASV_492	22.33±3.4	0±0	5.67±0.47	0±0	25.67±2.62	d__Bacteria; p__Gemmatimonadota; c__Gemmatimonadetes; o__Gemmatimonadales; f__Gemmatimonadaceae; g__uncultured; s__uncultured_prokaryote
ASV_496	9±1.63	0±0	0±0	0±0	44.33±14.29	d__Bacteria; p__Firmicutes; c__Bacilli; o__Bacillales; f__Bacillaceae; g__Bacillus; s__unclassified_Bacillus
ASV_437	11.67±8.34	23.67±3.77	11.33±8.38	0±0	6.67±9.43	d__Bacteria; p__Proteobacteria; c__Alphaproteobacteria; o__Sphingomonadales; f__Sphingomonadaceae; g__Novosphingobium; s__unclassified_Novosphingobium
ASV_526	2±2.83	4±3.27	27.33±6.24	4.67±3.3	15.33±6.6	d__Bacteria; p__Methylomirabilota; c__Methylomirabilia; o__Rokubacteriales; f__Rokubacteriales; g__Rokubacteriales; s__uncultured_Firmicutes
ASV_633	43.33±10.4	0±0	0±0	3±4.24	7±9.9	d__Bacteria; p__Chloroflexi; c__Dehalococcoidia; o__S085; f__S085; g__S085; s__uncultured_soil
ASV_454	6.67±6.24	9.67±2.62	7.67±1.89	18±11.78	11.33±8.65	d__Bacteria; p__Acidobacteriota; c__Holophagae; o__Subgroup_7; f__Subgroup_7; g__Subgroup_7; s__uncultured_soil
ASV_458	2±2.83	9±6.38	17.33±4.11	5.33±5.56	19.67±1.25	d__Bacteria; p__Actinobacteriota; c__Thermoleophilia; o__Gaiellales; f__uncultured; g__uncultured; s__unclassified_uncultured
ASV_505	10±2.83	6±8.49	3±4.24	20.67±6.8	13.67±2.87	d__Bacteria; p__Proteobacteria; c__Gammaproteobacteria; o__Burkholderiales; f__Sutterellaceae; g__uncultured; s__unclassified_uncultured
ASV_565	22±10.71	0±0	15±3.27	16±4.32	0±0	d__Bacteria; p__Actinobacteriota; c__Thermoleophilia; o__Solirubrobacterales; f__67-14; g__67-14; s__uncultured_actinobacterium
ASV_547	21.33±7.41	0±0	2±2.83	1.67±2.36	28±9.93	d__Bacteria; p__Latescibacterota; c__Latescibacterota; o__Latescibacterota; f__Latescibacterota; g__Latescibacterota; s__uncultured_Desulfuromonadales
ASV_476	0±0	19±13.49	0±0	34±7.79	0±0	d__Bacteria; p__Gemmatimonadota; c__S0134_terrestrial_group; o__S0134_terrestrial_group; f__S0134_terrestrial_group; g__S0134_terrestrial_group; s__uncultured_bacterium
ASV_588	18.33±7.36	5.33±7.54	4±2.94	12.33±0.47	13±9.9	d__Bacteria; p__Proteobacteria; c__Alphaproteobacteria; o__Rhizobiales; f__Xanthobacteraceae; g__unclassified_Xanthobacteraceae; s__unclassified_Xanthobacteraceae
ASV_512	0±0	30.67±0.94	18±9.63	4.33±4.78	0±0	d__Bacteria; p__Proteobacteria; c__Gammaproteobacteria; o__Pseudomonadales; f__Moraxellaceae; g__uncultured; s__uncultured_gamma
ASV_515	7.33±0.47	15.67±8.81	10.67±2.87	12±2.16	7.33±1.89	d__Bacteria; p__Bacteroidota; c__Bacteroidia; o__Cytophagales; f__Microscillaceae; g__uncultured; s__unclassified_uncultured
ASV_500	13.67±1.7	15±2.83	0±0	14.67±4.5	9.33±1.25	d__Bacteria; p__Proteobacteria; c__Gammaproteobacteria; o__Gammaproteobacteria_Incertae_Sedis; f__Unknown_Family; g__Acidibacter; s__uncultured_proteobacterium
ASV_553	12.67±6.02	4±5.66	15±11.22	8.33±9.74	12.67±2.49	d__Bacteria; p__Proteobacteria; c__Alphaproteobacteria; o__Sphingomonadales; f__Sphingomonadaceae; g__Ellin6055; s__unclassified_Ellin6055
ASV_520	5.67±4.03	2.67±3.77	28.33±11.61	10.33±3.09	5.67±4.03	d__Bacteria; p__unclassified_Bacteria; c__unclassified_Bacteria; o__unclassified_Bacteria; f__unclassified_Bacteria; g__unclassified_Bacteria; s__unclassified_Bacteria
ASV_524	37.67±10.34	0±0	4.33±6.13	0±0	10.67±0.94	d__Bacteria; p__Acidobacteriota; c__Vicinamibacteria; o__Vicinamibacterales; f__uncultured; g__uncultured; s__uncultured_Acidobacteria
ASV_487	4.33±6.13	6±8.49	34±4.08	8.33±6.02	0±0	d__Bacteria; p__Acidobacteriota; c__Vicinamibacteria; o__Vicinamibacterales; f__Vicinamibacteraceae; g__Vicinamibacteraceae; s__unclassified_Vicinamibacteraceae
ASV_514	26.67±2.87	11.33±1.25	0±0	0±0	14.33±6.55	d__Bacteria; p__Proteobacteria; c__Gammaproteobacteria; o__Burkholderiales; f__Comamonadaceae; g__unclassified_Comamonadaceae; s__unclassified_Comamonadaceae
ASV_497	0±0	38.67±3.3	0±0	13.33±1.25	0±0	d__Bacteria; p__Proteobacteria; c__Gammaproteobacteria; o__Xanthomonadales; f__Rhodanobacteraceae; g__Ahniella; s__uncultured_bacterium
ASV_558	17±12.19	0±0	17.33±4.5	0±0	17.67±6.94	d__Bacteria; p__Proteobacteria; c__Gammaproteobacteria; o__Burkholderiales; f__TRA3-20; g__TRA3-20; s__unclassified_TRA3-20
ASV_522	17±5.1	0±0	24±2.45	0±0	11±1.41	d__Bacteria; p__Proteobacteria; c__Gammaproteobacteria; o__Burkholderiales; f__Comamonadaceae; g__unclassified_Comamonadaceae; s__unclassified_Comamonadaceae
ASV_446	0±0	18±3.56	22.67±2.62	11±8.98	0.33±0.47	d__Bacteria; p__Acidobacteriota; c__Vicinamibacteria; o__Vicinamibacterales; f__uncultured; g__uncultured; s__uncultured_Acidobacteria
ASV_528	14.33±10.34	3.33±4.71	15.67±5.44	2±2.83	16.67±11.9	d__Bacteria; p__Acidobacteriota; c__Vicinamibacteria; o__Vicinamibacterales; f__uncultured; g__uncultured; s__uncultured_bacterium
ASV_545	24±4.08	1.33±1.89	9.67±5.19	8±6.53	8.67±2.62	d__Bacteria; p__Bacteroidota; c__Bacteroidia; o__Cytophagales; f__Hymenobacteraceae; g__Adhaeribacter; s__uncultured_soil
ASV_439	3.33±4.71	29.33±7.76	6.67±9.43	12.33±6.34	0±0	d__Bacteria; p__Myxococcota; c__bacteriap25; o__bacteriap25; f__bacteriap25; g__bacteriap25; s__uncultured_soil
ASV_640	26.33±10.62	0±0	4.33±6.13	0±0	21±5.66	d__Bacteria; p__NB1-j; c__NB1-j; o__NB1-j; f__NB1-j; g__NB1-j; s__uncultured_bacterium
ASV_509	8.67±6.18	14±3.56	3.33±4.71	9.33±6.65	16.33±4.78	d__Bacteria; p__Acidobacteriota; c__Blastocatellia; o__Pyrinomonadales; f__Pyrinomonadaceae; g__RB41; s__unclassified_RB41
ASV_502	0±0	11±7.07	24±3.74	14.67±4.78	2±2.83	d__Bacteria; p__Methylomirabilota; c__Methylomirabilia; o__Rokubacteriales; f__Rokubacteriales; g__Rokubacteriales; s__uncultured_bacterium
ASV_560	0±0	21.33±9.67	6.33±8.96	24±0.82	0±0	d__Bacteria; p__Acidobacteriota; c__Vicinamibacteria; o__Vicinamibacterales; f__Vicinamibacteraceae; g__Vicinamibacteraceae; s__unclassified_Vicinamibacteraceae
ASV_548	18±4.32	9.67±9.18	1.33±1.89	10.67±1.25	11.67±3.4	d__Bacteria; p__Actinobacteriota; c__Actinobacteria; o__Propionibacteriales; f__Nocardioidaceae; g__Nocardioides; s__Nocardioides_exalbidus
ASV_485	0±0	22.33±2.05	0±0	29±4.32	0±0	d__Bacteria; p__Acidobacteriota; c__Blastocatellia; o__Pyrinomonadales; f__Pyrinomonadaceae; g__RB41; s__unclassified_RB41
ASV_541	6.33±8.96	0±0	36.33±0.47	4±5.66	4.67±6.6	d__Bacteria; p__Gemmatimonadota; c__S0134_terrestrial_group; o__S0134_terrestrial_group; f__S0134_terrestrial_group; g__S0134_terrestrial_group; s__unclassified_S0134_terrestrial_group
ASV_501	0±0	23±2.83	0±0	23.33±4.19	4.67±6.6	d__Bacteria; p__Proteobacteria; c__Alphaproteobacteria; o__Rhizobiales; f__Devosiaceae; g__Devosia; s__unclassified_Devosia
ASV_472	0±0	10.33±4.11	17.33±2.87	18±0.82	5.33±3.86	d__Bacteria; p__Actinobacteriota; c__MB-A2-108; o__MB-A2-108; f__MB-A2-108; g__MB-A2-108; s__uncultured_bacterium
ASV_566	34.67±7.72	0±0	6.67±4.99	0±0	9.67±6.94	d__Bacteria; p__NB1-j; c__NB1-j; o__NB1-j; f__NB1-j; g__NB1-j; s__uncultured_bacterium
ASV_461	0±0	21±5.89	0±0	28.33±5.73	1.67±2.36	d__Bacteria; p__Proteobacteria; c__Alphaproteobacteria; o__Sphingomonadales; f__Sphingomonadaceae; g__Sphingomonas; s__unclassified_Sphingomonas
ASV_494	0±0	17.33±6.8	26±7.79	7.33±1.25	0.33±0.47	d__Bacteria; p__Acidobacteriota; c__Subgroup_18; o__Subgroup_18; f__Subgroup_18; g__Subgroup_18; s__unclassified_Subgroup_18
ASV_507	10.33±5.56	7±1.41	14±1.41	11±2.45	8.67±2.36	d__Bacteria; p__Proteobacteria; c__Gammaproteobacteria; o__Gammaproteobacteria_Incertae_Sedis; f__Unknown_Family; g__uncultured; s__metagenome
ASV_542	9.33±13.2	3±4.24	13±9.27	10.33±1.7	15.33±2.87	d__Bacteria; p__Actinobacteriota; c__Actinobacteria; o__Micromonosporales; f__Micromonosporaceae; g__Virgisporangium; s__uncultured_bacterium
ASV_434	0±0	13.67±4.11	20±2.94	12.33±3.77	4.67±6.6	d__Bacteria; p__Chloroflexi; c__KD4-96; o__KD4-96; f__KD4-96; g__KD4-96; s__uncultured_bacterium
ASV_468	1.67±2.36	31.67±7.76	1.33±1.89	13.67±3.09	2.33±3.3	d__Bacteria; p__Proteobacteria; c__Gammaproteobacteria; o__Burkholderiales; f__Nitrosomonadaceae; g__MND1; s__unclassified_MND1
ASV_516	17.67±7.41	25.67±4.64	3.67±5.19	0±0	3.67±3.3	d__Bacteria; p__Proteobacteria; c__Gammaproteobacteria; o__Pseudomonadales; f__Pseudomonadaceae; g__Pseudomonas; s__unclassified_Pseudomonas
ASV_579	1.67±2.36	35±6.68	0±0	14±4.97	0±0	d__Bacteria; p__Bacteroidota; c__Bacteroidia; o__Chitinophagales; f__Saprospiraceae; g__uncultured; s__uncultured_Haliscomenobacter
ASV_546	9.67±0.47	12±3.74	3±2.16	3.33±2.36	22.33±0.94	d__Bacteria; p__Proteobacteria; c__Gammaproteobacteria; o__Xanthomonadales; f__Xanthomonadaceae; g__Arenimonas; s__uncultured_bacterium
ASV_463	0±0	22.67±3.77	7.67±5.79	17.67±5.31	2.33±3.3	d__Bacteria; p__NB1-j; c__NB1-j; o__NB1-j; f__NB1-j; g__NB1-j; s__uncultured_Myxococcales
ASV_486	0±0	2.33±3.3	18.67±2.49	29.33±10.53	0±0	d__Bacteria; p__Gemmatimonadota; c__S0134_terrestrial_group; o__S0134_terrestrial_group; f__S0134_terrestrial_group; g__S0134_terrestrial_group; s__uncultured_bacterium
ASV_551	16.33±4.92	4.33±4.19	3±2.16	12±4.97	14.67±2.62	d__Bacteria; p__unclassified_Bacteria; c__unclassified_Bacteria; o__unclassified_Bacteria; f__unclassified_Bacteria; g__unclassified_Bacteria; s__unclassified_Bacteria
ASV_462	0±0	25.67±12.68	2.33±3.3	22.33±4.99	0±0	d__Bacteria; p__Proteobacteria; c__Alphaproteobacteria; o__Sphingomonadales; f__Sphingomonadaceae; g__unclassified_Sphingomonadaceae; s__unclassified_Sphingomonadaceae
ASV_603	21.67±4.99	5±3.56	0.67±0.94	5±7.07	18±2.94	d__Bacteria; p__Acidobacteriota; c__Vicinamibacteria; o__Vicinamibacterales; f__Vicinamibacteraceae; g__Vicinamibacteraceae; s__unclassified_Vicinamibacteraceae
ASV_571	20.67±4.11	2.33±3.3	11±3.74	1.33±1.89	14.67±3.86	d__Bacteria; p__Myxococcota; c__Polyangia; o__Polyangiales; f__BIrii41; g__BIrii41; s__unclassified_BIrii41
ASV_453	0±0	39±2.94	11±3.74	0±0	0±0	d__Bacteria; p__Proteobacteria; c__Gammaproteobacteria; o__Pseudomonadales; f__Halieaceae; g__OM60(NOR5)_clade; s__uncultured_bacterium
ASV_570	9.67±0.94	0±0	5.33±7.54	0±0	35±4.08	d__Bacteria; p__Gemmatimonadota; c__Gemmatimonadetes; o__Gemmatimonadales; f__Gemmatimonadaceae; g__uncultured; s__uncultured_bacterium
ASV_483	1±1.41	18±9.2	18±4.97	9.33±1.7	3.67±1.7	d__Bacteria; p__Acidobacteriota; c__Vicinamibacteria; o__Vicinamibacterales; f__Vicinamibacteraceae; g__Vicinamibacteraceae; s__unclassified_Vicinamibacteraceae
ASV_537	0±0	27.33±6.8	10±7.48	12.33±8.96	0±0	d__Bacteria; p__Proteobacteria; c__Alphaproteobacteria; o__Sphingomonadales; f__Sphingomonadaceae; g__Novosphingobium; s__unclassified_Novosphingobium
ASV_557	0±0	0±0	38.33±9.18	11.33±4.11	0±0	d__Bacteria; p__Gemmatimonadota; c__Gemmatimonadetes; o__Gemmatimonadales; f__Gemmatimonadaceae; g__uncultured; s__unclassified_uncultured
ASV_649	25.67±18.7	6±4.55	0±0	0±0	18±1.63	d__Bacteria; p__Acidobacteriota; c__Vicinamibacteria; o__Vicinamibacterales; f__uncultured; g__uncultured; s__unclassified_uncultured
ASV_599	20.67±4.11	5±2.94	0±0	10.33±7.41	13.33±5.44	d__Bacteria; p__Proteobacteria; c__Gammaproteobacteria; o__Burkholderiales; f__Nitrosomonadaceae; g__Ellin6067; s__unclassified_Ellin6067
ASV_506	6.67±0.47	11.67±1.7	13±3.27	6.67±4.11	11±1.41	d__Bacteria; p__Methylomirabilota; c__Methylomirabilia; o__Rokubacteriales; f__Rokubacteriales; g__Rokubacteriales; s__uncultured_bacterium
ASV_552	22±0.82	2.67±2.05	0±0	1.67±2.36	22.67±3.3	d__Bacteria; p__Proteobacteria; c__Gammaproteobacteria; o__Burkholderiales; f__TRA3-20; g__TRA3-20; s__unclassified_TRA3-20
ASV_591	26±10.68	0±0	0±0	2.33±3.3	20.67±5.31	d__Bacteria; p__unclassified_Bacteria; c__unclassified_Bacteria; o__unclassified_Bacteria; f__unclassified_Bacteria; g__unclassified_Bacteria; s__unclassified_Bacteria
ASV_564	5.33±7.54	0±0	16.33±12.12	15.67±11.95	11.67±9.03	d__Bacteria; p__Proteobacteria; c__Alphaproteobacteria; o__Sphingomonadales; f__Sphingomonadaceae; g__unclassified_Sphingomonadaceae; s__unclassified_Sphingomonadaceae
ASV_601	12.67±9.84	8±11.31	18±22.02	3.33±2.87	6.67±9.43	d__Bacteria; p__Actinobacteriota; c__Thermoleophilia; o__Solirubrobacterales; f__67-14; g__67-14; s__unclassified_67-14
ASV_609	20.33±4.03	0±0	6.33±4.5	5±7.07	17±2.45	d__Bacteria; p__Myxococcota; c__bacteriap25; o__bacteriap25; f__bacteriap25; g__bacteriap25; s__metagenome
ASV_653	33.67±9.81	0±0	0±0	0±0	15±4.32	d__Bacteria; p__RCP2-54; c__RCP2-54; o__RCP2-54; f__RCP2-54; g__RCP2-54; s__unclassified_RCP2-54
ASV_596	10.67±3.4	4.33±3.4	9.33±2.87	8±2.16	16±6.68	d__Bacteria; p__Actinobacteriota; c__Thermoleophilia; o__Gaiellales; f__Gaiellaceae; g__Gaiella; s__unclassified_Gaiella
ASV_484	0.67±0.94	13±0	11.33±2.49	21±3.27	2.33±1.7	d__Bacteria; p__Chloroflexi; c__KD4-96; o__KD4-96; f__KD4-96; g__KD4-96; s__unclassified_KD4-96
ASV_641	17±12.19	7±4.97	5±7.07	0±0	19.33±5.79	d__Bacteria; p__Proteobacteria; c__Gammaproteobacteria; o__Burkholderiales; f__Nitrosomonadaceae; g__mle1-7; s__unclassified_mle1-7
ASV_495	15.67±6.34	2.67±3.77	0±0	18.33±2.36	11.67±3.4	d__Bacteria; p__Acidobacteriota; c__Holophagae; o__Subgroup_7; f__Subgroup_7; g__Subgroup_7; s__uncultured_soil
ASV_554	0±0	11±8.98	21±3.27	12.33±2.05	3.67±2.62	d__Bacteria; p__Chloroflexi; c__Anaerolineae; o__SBR1031; f__A4b; g__A4b; s__uncultured_bacterium
ASV_556	0±0	3±4.24	33.67±2.49	3.67±5.19	7.67±7.59	d__Bacteria; p__Gemmatimonadota; c__Gemmatimonadetes; o__Gemmatimonadales; f__Gemmatimonadaceae; g__uncultured; s__uncultured_bacterium
ASV_562	18.67±5.44	5.67±4.03	6.33±4.5	4±5.66	13±0.82	d__Bacteria; p__Methylomirabilota; c__Methylomirabilia; o__Rokubacteriales; f__WX65; g__WX65; s__uncultured_bacterium
ASV_533	0±0	6.33±4.5	6±8.49	15±3.56	20±3.74	d__Bacteria; p__Myxococcota; c__Polyangia; o__Haliangiales; f__Haliangiaceae; g__Haliangium; s__unclassified_Haliangium
ASV_549	0±0	47.33±12.39	0±0	0±0	0±0	d__Bacteria; p__Acidobacteriota; c__Blastocatellia; o__Pyrinomonadales; f__Pyrinomonadaceae; g__RB41; s__uncultured_Acidobacteriaceae
ASV_532	0±0	19±4.55	17±5.1	11.33±4.03	0±0	d__Bacteria; p__Gemmatimonadota; c__S0134_terrestrial_group; o__S0134_terrestrial_group; f__S0134_terrestrial_group; g__S0134_terrestrial_group; s__uncultured_Gemmatimonadetes
ASV_572	9.67±0.47	6.33±0.94	9±1.41	11±1.41	11.33±5.31	d__Bacteria; p__Acidobacteriota; c__Subgroup_18; o__Subgroup_18; f__Subgroup_18; g__Subgroup_18; s__uncultured_bacterium
ASV_604	15.33±21.68	0±0	5.33±7.54	6.67±9.43	20±14.17	d__Bacteria; p__Actinobacteriota; c__Acidimicrobiia; o__Microtrichales; f__Ilumatobacteraceae; g__uncultured; s__unclassified_uncultured
ASV_529	0±0	18.67±0.47	11.67±4.11	16.67±3.3	0±0	d__Bacteria; p__Latescibacterota; c__Latescibacterota; o__Latescibacterota; f__Latescibacterota; g__Latescibacterota; s__uncultured_bacterium
ASV_634	16±11.31	0±0	0±0	0±0	31±1.63	d__Bacteria; p__Proteobacteria; c__Gammaproteobacteria; o__Burkholderiales; f__Nitrosomonadaceae; g__MND1; s__unclassified_MND1
ASV_540	7±5.72	0±0	14.33±10.53	17±2.94	8.67±2.49	d__Bacteria; p__Methylomirabilota; c__Methylomirabilia; o__Rokubacteriales; f__Rokubacteriales; g__Rokubacteriales; s__uncultured_bacterium
ASV_555	10.67±8.99	12±2.83	4.33±6.13	8.33±2.87	11.67±1.25	d__Bacteria; p__Proteobacteria; c__Gammaproteobacteria; o__Steroidobacterales; f__Steroidobacteraceae; g__uncultured; s__unclassified_uncultured
ASV_631	19.67±5.44	13±6.38	2±2.83	5±7.07	7±6.16	d__Bacteria; p__Proteobacteria; c__Alphaproteobacteria; o__Reyranellales; f__Reyranellaceae; g__uncultured; s__uncultured_Alphaproteobacteria
ASV_676	3.33±4.71	7±9.9	34.67±4.19	0±0	1.33±1.89	d__Bacteria; p__Gemmatimonadota; c__S0134_terrestrial_group; o__S0134_terrestrial_group; f__S0134_terrestrial_group; g__S0134_terrestrial_group; s__uncultured_bacterium
ASV_594	3.67±5.19	23.33±6.13	0±0	11±3.74	8.33±5.91	d__Bacteria; p__Acidobacteriota; c__Thermoanaerobaculia; o__Thermoanaerobaculales; f__Thermoanaerobaculaceae; g__Subgroup_10; s__uncultured_bacterium
ASV_577	16±4.55	6.67±4.99	6.33±1.89	3.33±2.36	14±2.16	d__Bacteria; p__Proteobacteria; c__Alphaproteobacteria; o__Caulobacterales; f__Hyphomonadaceae; g__SWB02; s__unclassified_SWB02
ASV_491	4±5.66	12±2.16	10.33±7.85	11.33±4.64	8.67±6.34	d__Bacteria; p__Proteobacteria; c__Alphaproteobacteria; o__Rhizobiales; f__Hyphomicrobiaceae; g__unclassified_Hyphomicrobiaceae; s__unclassified_Hyphomicrobiaceae
ASV_569	0±0	12.33±2.05	14±0.82	18.33±2.87	1.67±2.36	d__Bacteria; p__Proteobacteria; c__Alphaproteobacteria; o__Rhizobiales; f__uncultured; g__uncultured; s__unclassified_uncultured
ASV_530	0±0	8.33±6.02	24.33±5.56	9.33±6.65	4.33±6.13	d__Bacteria; p__Acidobacteriota; c__Vicinamibacteria; o__Vicinamibacterales; f__Vicinamibacteraceae; g__Vicinamibacteraceae; s__uncultured_organism
ASV_590	8.67±12.26	0±0	0±0	0±0	37.67±8.26	d__Bacteria; p__Acidobacteriota; c__Vicinamibacteria; o__Vicinamibacterales; f__Vicinamibacteraceae; g__Vicinamibacteraceae; s__unclassified_Vicinamibacteraceae
ASV_508	0±0	22.33±3.77	10.33±2.05	13.33±2.87	0±0	d__Bacteria; p__Gemmatimonadota; c__S0134_terrestrial_group; o__S0134_terrestrial_group; f__S0134_terrestrial_group; g__S0134_terrestrial_group; s__uncultured_Gemmatimonadetes
ASV_523	1.67±2.36	11±2.45	17±4.9	11.33±2.49	4.67±1.25	d__Bacteria; p__Acidobacteriota; c__Blastocatellia; o__11-24; f__11-24; g__11-24; s__unclassified_11-24
ASV_578	26.67±19.7	0±0	0±0	0±0	19±15.51	d__Bacteria; p__Firmicutes; c__Bacilli; o__Brevibacillales; f__Brevibacillaceae; g__Brevibacillus; s__unclassified_Brevibacillus
ASV_538	3.33±2.87	12.33±2.49	15.67±4.11	8.33±5.91	6±1.41	d__Bacteria; p__Proteobacteria; c__Gammaproteobacteria; o__PLTA13; f__PLTA13; g__PLTA13; s__unclassified_PLTA13
ASV_685	16.67±1.25	0±0	9±6.68	10±2.94	10±3.27	d__Bacteria; p__Proteobacteria; c__Gammaproteobacteria; o__PLTA13; f__PLTA13; g__PLTA13; s__unclassified_PLTA13
ASV_504	0±0	20±2.16	6.67±1.25	11.67±2.36	7.33±1.89	d__Bacteria; p__Gemmatimonadota; c__S0134_terrestrial_group; o__S0134_terrestrial_group; f__S0134_terrestrial_group; g__S0134_terrestrial_group; s__uncultured_Gemmatimonadetes
ASV_630	7±9.9	11±9.42	10.33±7.85	17.33±13.89	0±0	d__Bacteria; p__Actinobacteriota; c__Acidimicrobiia; o__Microtrichales; f__Ilumatobacteraceae; g__uncultured; s__unclassified_uncultured
ASV_637	6.33±8.96	9±7.35	17.33±7.04	6.33±6.18	6.33±5.31	d__Bacteria; p__Actinobacteriota; c__Acidimicrobiia; o__IMCC26256; f__IMCC26256; g__IMCC26256; s__unclassified_IMCC26256
ASV_608	0±0	28.33±4.19	4.33±6.13	12.67±1.25	0±0	d__Bacteria; p__Acidobacteriota; c__Acidobacteriae; o__PAUC26f; f__PAUC26f; g__PAUC26f; s__metagenome
ASV_658	27.33±4.78	0±0	1.33±1.89	0±0	16.67±6.8	d__Bacteria; p__Firmicutes; c__Bacilli; o__Bacillales; f__Planococcaceae; g__Rummeliibacillus; s__unclassified_Rummeliibacillus
ASV_693	27.67±8.34	0±0	0±0	0.67±0.94	17±1.63	d__Bacteria; p__Actinobacteriota; c__Actinobacteria; o__Micromonosporales; f__Micromonosporaceae; g__unclassified_Micromonosporaceae; s__unclassified_Micromonosporaceae
ASV_574	9.33±6.65	20±16.33	7.33±10.37	8.67±12.26	0±0	d__Bacteria; p__Actinobacteriota; c__Acidimicrobiia; o__Microtrichales; f__Ilumatobacteraceae; g__uncultured; s__unclassified_uncultured
ASV_700	15.67±4.19	0±0	1.67±2.36	0±0	28±3.74	d__Bacteria; p__Gemmatimonadota; c__Gemmatimonadetes; o__Gemmatimonadales; f__Gemmatimonadaceae; g__uncultured; s__Gemmatimonadetes_bacterium
ASV_573	0±0	24.33±5.56	0±0	20.67±2.49	0±0	d__Bacteria; p__Proteobacteria; c__Gammaproteobacteria; o__Burkholderiales; f__Nitrosomonadaceae; g__Ellin6067; s__uncultured_bacterium
ASV_543	0±0	21±0.82	8.33±6.24	15.67±3.4	0±0	d__Bacteria; p__Actinobacteriota; c__MB-A2-108; o__MB-A2-108; f__MB-A2-108; g__MB-A2-108; s__uncultured_bacterium
ASV_531	1.33±1.89	23±2.94	2.67±3.77	18±1.63	0±0	d__Bacteria; p__Proteobacteria; c__Alphaproteobacteria; o__Rhizobiales; f__Hyphomicrobiaceae; g__Pedomicrobium; s__unclassified_Pedomicrobium
ASV_662	31.67±8.58	0±0	0±0	0±0	13.33±3.4	d__Bacteria; p__Proteobacteria; c__Gammaproteobacteria; o__PLTA13; f__PLTA13; g__PLTA13; s__unclassified_PLTA13
ASV_582	0±0	10.67±6.85	19±4.97	11±3.27	4.33±1.7	d__Bacteria; p__Proteobacteria; c__Gammaproteobacteria; o__Burkholderiales; f__SC-I-84; g__SC-I-84; s__uncultured_bacterium
ASV_711	23±19.65	1.67±2.36	0±0	0±0	20.33±2.05	d__Bacteria; p__Acidobacteriota; c__Thermoanaerobaculia; o__Thermoanaerobaculales; f__Thermoanaerobaculaceae; g__Subgroup_10; s__uncultured_bacterium
ASV_550	3.33±4.71	24±7.87	7.67±5.56	10±2.94	0±0	d__Bacteria; p__Gemmatimonadota; c__Gemmatimonadetes; o__Gemmatimonadales; f__Gemmatimonadaceae; g__uncultured; s__unclassified_uncultured
ASV_619	13.33±9.57	2.67±3.77	12.33±4.19	3±4.24	13.67±7.59	d__Bacteria; p__Proteobacteria; c__Alphaproteobacteria; o__Tistrellales; f__Geminicoccaceae; g__uncultured; s__uncultured_bacterium
ASV_654	18±12.96	0±0	0±0	2.67±3.77	24.33±1.25	d__Bacteria; p__Proteobacteria; c__Alphaproteobacteria; o__Rhizobiales; f__Xanthobacteraceae; g__uncultured; s__unclassified_uncultured
ASV_622	0±0	18±4.32	13±2.16	12.67±3.68	1±1.41	d__Bacteria; p__Gemmatimonadota; c__AKAU4049; o__AKAU4049; f__AKAU4049; g__AKAU4049; s__uncultured_soil
ASV_615	3.33±4.71	26±14.51	9±6.48	6.33±3.09	0±0	d__Bacteria; p__Bacteroidota; c__Bacteroidia; o__Cytophagales; f__Cyclobacteriaceae; g__Algoriphagus; s__unclassified_Algoriphagus
ASV_611	5.67±4.5	2.33±3.3	10.33±2.87	5.33±4.11	21±2.94	d__Bacteria; p__Dependentiae; c__Babeliae; o__Babeliales; f__Babeliales; g__Babeliales; s__uncultured_bacterium
ASV_656	7.33±2.05	5.67±4.5	17.33±4.71	7±3.74	7.33±3.4	d__Bacteria; p__Myxococcota; c__bacteriap25; o__bacteriap25; f__bacteriap25; g__bacteriap25; s__uncultured_delta
ASV_592	7±5.1	6.67±4.71	9.33±4.03	3.33±2.36	18.33±0.47	d__Bacteria; p__Proteobacteria; c__Gammaproteobacteria; o__Burkholderiales; f__Burkholderiaceae; g__Limnobacter; s__uncultured_bacterium
ASV_595	5.33±5.56	8±2.94	15.67±2.49	11±1.41	4.67±3.09	d__Bacteria; p__Nitrospirota; c__Nitrospiria; o__Nitrospirales; f__Nitrospiraceae; g__Nitrospira; s__unclassified_Nitrospira
ASV_646	0±0	13.33±5.73	17±5.35	14.33±6.65	0±0	d__Bacteria; p__Verrucomicrobiota; c__Verrucomicrobiae; o__Pedosphaerales; f__Pedosphaeraceae; g__Pedosphaeraceae; s__uncultured_bacterium
ASV_568	3.67±5.19	11.67±4.5	6.33±4.5	21.67±6.65	1.33±1.89	d__Bacteria; p__Proteobacteria; c__Alphaproteobacteria; o__Sphingomonadales; f__Sphingomonadaceae; g__Sphingomonas; s__unclassified_Sphingomonas
ASV_536	1±1.41	15±1.63	8±5.1	15.33±4.11	5±3.74	d__Bacteria; p__Myxococcota; c__bacteriap25; o__bacteriap25; f__bacteriap25; g__bacteriap25; s__uncultured_Desulfuromonadales
ASV_628	29.33±32.1	8.67±6.18	3±2.16	3.33±2.36	0±0	d__Bacteria; p__Proteobacteria; c__Gammaproteobacteria; o__Pseudomonadales; f__Cellvibrionaceae; g__Cellvibrio; s__Cellvibrio_sp.
ASV_607	6±4.55	12.67±1.7	13±2.94	10.67±4.71	2±2.83	d__Bacteria; p__Acidobacteriota; c__Blastocatellia; o__DS-100; f__DS-100; g__DS-100; s__uncultured_bacterium
ASV_639	21±3.56	3±2.16	5.33±4.5	4±2.94	11±0.82	d__Bacteria; p__Latescibacterota; c__Latescibacterota; o__Latescibacterota; f__Latescibacterota; g__Latescibacterota; s__uncultured_bacterium
ASV_694	21±3.56	0±0	0±0	4±5.66	19.33±7.59	d__Bacteria; p__NB1-j; c__NB1-j; o__NB1-j; f__NB1-j; g__NB1-j; s__uncultured_Myxococcales
ASV_614	10.33±7.59	0.33±0.47	7.33±6.18	9±0.82	17.33±1.7	d__Bacteria; p__Desulfobacterota; c__uncultured; o__uncultured; f__uncultured; g__uncultured; s__unclassified_uncultured
ASV_664	24±3.56	0±0	0±0	2±2.83	18.33±2.05	d__Bacteria; p__Acidobacteriota; c__Vicinamibacteria; o__Vicinamibacterales; f__uncultured; g__uncultured; s__uncultured_bacterium
ASV_597	11±0.82	7.33±0.94	6.67±1.89	14±0.82	5±3.56	d__Bacteria; p__Bacteroidota; c__Bacteroidia; o__Chitinophagales; f__Chitinophagaceae; g__Flavisolibacter; s__unclassified_Flavisolibacter
ASV_715	22.67±1.7	0±0	1±1.41	0±0	20.33±8.22	d__Bacteria; p__Acidobacteriota; c__Vicinamibacteria; o__Vicinamibacterales; f__uncultured; g__uncultured; s__unclassified_uncultured
ASV_583	9±6.38	4.67±3.4	9.33±4.5	10.33±2.05	10.67±2.87	d__Bacteria; p__Acidobacteriota; c__Vicinamibacteria; o__Vicinamibacterales; f__Vicinamibacteraceae; g__Vicinamibacteraceae; s__unclassified_Vicinamibacteraceae
ASV_617	17.33±2.49	4.33±3.3	3.33±1.25	5±2.45	13.67±1.7	d__Bacteria; p__Chloroflexi; c__Chloroflexia; o__Thermomicrobiales; f__AKYG1722; g__AKYG1722; s__uncultured_soil
ASV_561	5.33±3.86	8.67±6.18	8.67±1.7	11.33±4.78	9.67±4.5	d__Bacteria; p__Verrucomicrobiota; c__Verrucomicrobiae; o__Chthoniobacterales; f__Xiphinematobacteraceae; g__Candidatus_Xiphinematobacter; s__unclassified_Candidatus_Xiphinematobacter
ASV_612	16.33±6.6	4±5.66	7.33±2.87	2.67±3.77	13.33±4.11	d__Bacteria; p__Verrucomicrobiota; c__Verrucomicrobiae; o__Verrucomicrobiales; f__Rubritaleaceae; g__Luteolibacter; s__unclassified_Luteolibacter
ASV_580	0±0	38±10.23	5.67±0.94	0±0	0±0	d__Bacteria; p__Proteobacteria; c__Gammaproteobacteria; o__Xanthomonadales; f__Xanthomonadaceae; g__Pseudoxanthomonas; s__unclassified_Pseudoxanthomonas
ASV_586	2.33±3.3	12.67±6.02	11.33±8.01	17.33±0.47	0±0	d__Bacteria; p__Acidobacteriota; c__Blastocatellia; o__Pyrinomonadales; f__Pyrinomonadaceae; g__RB41; s__uncultured_Acidobacteriaceae
ASV_575	8.33±6.24	15.33±7.72	5.33±7.54	14.67±3.09	0±0	d__Bacteria; p__Actinobacteriota; c__Thermoleophilia; o__Solirubrobacterales; f__Solirubrobacteraceae; g__Solirubrobacter; s__uncultured_bacterium
ASV_686	12.33±1.25	9.33±1.7	10.67±5.73	3.67±1.25	7.67±3.4	d__Bacteria; p__Proteobacteria; c__Alphaproteobacteria; o__Sphingomonadales; f__Sphingomonadaceae; g__Sphingomonas; s__unclassified_Sphingomonas
ASV_675	19.33±0.47	0±0	2±2.83	2.33±3.3	19.67±2.05	d__Bacteria; p__Myxococcota; c__Polyangia; o__Polyangiales; f__BIrii41; g__BIrii41; s__uncultured_bacterium
ASV_645	2±2.83	10.67±2.62	16.67±2.87	10.33±4.03	3.67±5.19	d__Bacteria; p__Myxococcota; c__Myxococcia; o__Myxococcales; f__Myxococcaceae; g__P3OB-42; s__uncultured_bacterium
ASV_629	17±2.16	2.33±2.05	6.33±0.47	9.67±1.7	8±2.94	d__Bacteria; p__Acidobacteriota; c__Acidobacteriae; o__PAUC26f; f__PAUC26f; g__PAUC26f; s__uncultured_soil
ASV_610	3±0.82	14±3.56	12.33±3.4	12.33±1.25	1.67±1.25	d__Bacteria; p__Sumerlaeota; c__Sumerlaeia; o__Sumerlaeales; f__Sumerlaeaceae; g__Sumerlaea; s__uncultured_organism
ASV_638	8.67±6.94	3.33±2.36	12.33±6.18	2.33±3.3	16.67±2.49	d__Bacteria; p__Gemmatimonadota; c__Gemmatimonadetes; o__Gemmatimonadales; f__Gemmatimonadaceae; g__uncultured; s__Gemmatimonadetes_bacterium
ASV_681	18±17.66	9.67±7.13	0±0	11.67±8.34	4±5.66	d__Bacteria; p__Proteobacteria; c__Alphaproteobacteria; o__Rhizobiales; f__Xanthobacteraceae; g__uncultured; s__unclassified_uncultured
ASV_669	0±0	18±6.38	13.33±2.05	11.67±2.49	0±0	d__Bacteria; p__Gemmatimonadota; c__AKAU4049; o__AKAU4049; f__AKAU4049; g__AKAU4049; s__uncultured_soil
ASV_696	0±0	12.67±17.91	30.33±8.5	0±0	0±0	d__Bacteria; p__Methylomirabilota; c__Methylomirabilia; o__Rokubacteriales; f__Rokubacteriales; g__Rokubacteriales; s__uncultured_bacterium
ASV_602	0±0	10.67±5.25	15±5.72	14.33±2.05	3±2.94	d__Bacteria; p__Acidobacteriota; c__Subgroup_22; o__Subgroup_22; f__Subgroup_22; g__Subgroup_22; s__uncultured_bacterium
ASV_598	3±4.24	20±4.32	2.67±3.77	14.67±10.87	2.67±3.77	d__Bacteria; p__Proteobacteria; c__Alphaproteobacteria; o__uncultured; f__uncultured; g__uncultured; s__unclassified_uncultured
ASV_636	0±0	0±0	0±0	0±0	42.67±41.3	d__Bacteria; p__Bacteroidota; c__Bacteroidia; o__Flavobacteriales; f__Flavobacteriaceae; g__Flavobacterium; s__uncultured_soil
ASV_663	40.33±12.36	0±0	0±0	2.33±3.3	0±0	d__Bacteria; p__Bacteroidota; c__Bacteroidia; o__Flavobacteriales; f__Flavobacteriaceae; g__Flavobacterium; s__unclassified_Flavobacterium
ASV_613	2±2.83	4.67±3.4	30.33±4.19	4.67±3.3	1±1.41	d__Bacteria; p__Myxococcota; c__Polyangia; o__Haliangiales; f__Haliangiaceae; g__Haliangium; s__uncultured_bacterium
ASV_753	28.33±5.79	0±0	0±0	4±5.66	10.33±3.4	d__Bacteria; p__Bacteroidota; c__Bacteroidia; o__Sphingobacteriales; f__Sphingobacteriaceae; g__Pedobacter; s__unclassified_Pedobacter
ASV_739	16.67±1.7	0±0	0±0	3.33±2.87	22.67±3.09	d__Bacteria; p__Gemmatimonadota; c__S0134_terrestrial_group; o__S0134_terrestrial_group; f__S0134_terrestrial_group; g__S0134_terrestrial_group; s__uncultured_Gemmatimonadales
ASV_708	5.67±4.5	7.67±1.7	7.67±2.62	8.33±2.05	13.33±3.4	d__Bacteria; p__Acidobacteriota; c__Blastocatellia; o__Blastocatellales; f__Blastocatellaceae; g__Stenotrophobacter; s__unclassified_Stenotrophobacter
ASV_567	1.33±1.89	8.33±0.94	15.33±3.4	17.67±3.09	0±0	d__Bacteria; p__Gemmatimonadota; c__Gemmatimonadetes; o__Gemmatimonadales; f__Gemmatimonadaceae; g__uncultured; s__unclassified_uncultured
ASV_680	17±3.74	0±0	6±5.35	1.33±1.89	18.33±6.94	d__Bacteria; p__Gemmatimonadota; c__Gemmatimonadetes; o__Gemmatimonadales; f__Gemmatimonadaceae; g__uncultured; s__Gemmatimonadetes_bacterium
ASV_559	4.33±3.09	8.33±6.24	4±3.27	10±5.35	16±2.94	d__Bacteria; p__Acidobacteriota; c__Vicinamibacteria; o__Vicinamibacterales; f__Vicinamibacteraceae; g__Vicinamibacteraceae; s__unclassified_Vicinamibacteraceae
ASV_683	27.67±7.04	0±0	0±0	0±0	14.67±4.99	d__Bacteria; p__Proteobacteria; c__Gammaproteobacteria; o__Xanthomonadales; f__Xanthomonadaceae; g__Arenimonas; s__uncultured_bacterium
ASV_585	4.33±3.3	11.33±3.09	15±2.16	8±3.56	3.67±5.19	d__Bacteria; p__Verrucomicrobiota; c__Verrucomicrobiae; o__Pedosphaerales; f__Pedosphaeraceae; g__Pedosphaeraceae; s__uncultured_bacterium
ASV_589	0±0	12.67±2.05	18±4.32	5.33±0.94	6.33±3.68	d__Bacteria; p__Proteobacteria; c__Gammaproteobacteria; o__Burkholderiales; f__Comamonadaceae; g__Ramlibacter; s__unclassified_Ramlibacter
ASV_650	9±6.98	8.67±2.87	0±0	16.33±3.3	8.33±2.62	d__Bacteria; p__Actinobacteriota; c__Actinobacteria; o__Streptomycetales; f__Streptomycetaceae; g__Streptomyces; s__unclassified_Streptomyces
ASV_593	0±0	10±7.12	14.67±4.78	17.67±0.94	0±0	d__Bacteria; p__Acidobacteriota; c__Holophagae; o__Subgroup_7; f__Subgroup_7; g__Subgroup_7; s__uncultured_bacterium
ASV_647	15.67±0.47	0.33±0.47	4.33±1.7	2±1.63	20±3.56	d__Bacteria; p__Bacteroidota; c__Bacteroidia; o__Chitinophagales; f__Chitinophagaceae; g__uncultured; s__unclassified_uncultured
ASV_703	0±0	11.67±2.49	8.33±6.24	8.67±6.18	13.33±10.27	d__Bacteria; p__Myxococcota; c__bacteriap25; o__bacteriap25; f__bacteriap25; g__bacteriap25; s__metagenome
ASV_677	3.67±2.62	4.67±4.11	23.33±7.04	7.67±1.25	2.67±1.89	d__Bacteria; p__Acidobacteriota; c__Acidobacteriae; o__Bryobacterales; f__Bryobacteraceae; g__Bryobacter; s__unclassified_Bryobacter
ASV_661	15±2.83	10.67±1.89	7.33±4.64	9±5.89	0±0	d__Bacteria; p__Bacteroidota; c__Bacteroidia; o__Cytophagales; f__Microscillaceae; g__Hassallia; s__uncultured_soil
ASV_722	15.33±2.87	0±0	13.33±2.49	0±0	13.33±2.49	d__Bacteria; p__Latescibacterota; c__Latescibacterota; o__Latescibacterota; f__Latescibacterota; g__Latescibacterota; s__uncultured_bacterium
ASV_673	0±0	10±2.45	21.67±3.3	4±0.82	6.33±4.5	d__Bacteria; p__Acidobacteriota; c__Thermoanaerobaculia; o__Thermoanaerobaculales; f__Thermoanaerobaculaceae; g__Subgroup_10; s__Acidobacteria_bacterium
ASV_679	7.67±1.7	9.33±2.05	6±4.32	10.33±2.62	8.67±6.34	d__Bacteria; p__Proteobacteria; c__Gammaproteobacteria; o__Burkholderiales; f__TRA3-20; g__TRA3-20; s__unclassified_TRA3-20
ASV_665	0±0	42±2.45	0±0	0±0	0±0	d__Bacteria; p__Bacteroidota; c__Bacteroidia; o__Cytophagales; f__Microscillaceae; g__uncultured; s__uncultured_Flammeovirgaceae
ASV_719	15±4.97	3±2.16	3.33±2.87	1.33±1.89	19±3.74	d__Bacteria; p__Actinobacteriota; c__Acidimicrobiia; o__Microtrichales; f__Iamiaceae; g__Iamia; s__uncultured_bacterium
ASV_750	24.67±9.39	0±0	3±4.24	0±0	14±7.26	d__Bacteria; p__Proteobacteria; c__Gammaproteobacteria; o__Burkholderiales; f__Comamonadaceae; g__unclassified_Comamonadaceae; s__unclassified_Comamonadaceae
ASV_751	29±20.99	0±0	0±0	0±0	12.67±8.99	d__Bacteria; p__Acidobacteriota; c__Vicinamibacteria; o__Vicinamibacterales; f__uncultured; g__uncultured; s__uncultured_bacterium
ASV_648	15.33±12.26	5.67±8.01	0±0	13.33±10.62	7±9.9	d__Bacteria; p__Chloroflexi; c__KD4-96; o__KD4-96; f__KD4-96; g__KD4-96; s__uncultured_bacterium
ASV_584	0±0	2.33±3.3	12.67±2.87	10.33±9.03	16±4.9	d__Bacteria; p__Proteobacteria; c__Gammaproteobacteria; o__Burkholderiales; f__Nitrosomonadaceae; g__MND1; s__unclassified_MND1
ASV_670	9.33±7.76	8.67±2.49	2±2.83	5.33±4.11	16±5.72	d__Bacteria; p__Verrucomicrobiota; c__Verrucomicrobiae; o__Verrucomicrobiales; f__Verrucomicrobiaceae; g__uncultured; s__uncultured_Verrucomicrobia
ASV_740	0±0	12.33±4.5	16±2.16	7±5.1	6±4.32	d__Bacteria; p__Gemmatimonadota; c__Gemmatimonadetes; o__Gemmatimonadales; f__Gemmatimonadaceae; g__uncultured; s__uncultured_bacterium
ASV_660	4.33±3.09	9.33±6.65	10.33±0.47	12.33±2.05	4.67±2.36	d__Bacteria; p__Actinobacteriota; c__Thermoleophilia; o__Solirubrobacterales; f__67-14; g__67-14; s__unclassified_67-14
ASV_587	0±0	13.67±5.91	10.67±2.87	15.33±4.99	1.33±1.89	d__Bacteria; p__Bacteroidota; c__Bacteroidia; o__Chitinophagales; f__Chitinophagaceae; g__Flavitalea; s__uncultured_Chitinophagaceae
ASV_666	3±4.24	8±3.56	9.67±2.87	5.33±4.11	15±2.94	d__Bacteria; p__Myxococcota; c__Polyangia; o__Haliangiales; f__Haliangiaceae; g__Haliangium; s__unclassified_Haliangium
ASV_714	8.67±6.18	16±12.68	4.67±6.6	0±0	11.67±10.78	d__Bacteria; p__Actinobacteriota; c__Acidimicrobiia; o__Microtrichales; f__Iamiaceae; g__Iamia; s__unclassified_Iamia
ASV_698	0±0	29.67±4.03	6.67±4.99	4.67±1.89	0±0	d__Bacteria; p__MBNT15; c__MBNT15; o__MBNT15; f__MBNT15; g__MBNT15; s__uncultured_bacterium
ASV_752	14.33±3.4	4.33±3.68	4.33±3.09	5.67±4.19	12.33±6.94	d__Bacteria; p__Proteobacteria; c__Gammaproteobacteria; o__Burkholderiales; f__Nitrosomonadaceae; g__MND1; s__uncultured_Burkholderiaceae
ASV_652	1.33±1.89	11±5.72	1.67±2.36	10.67±3.4	16.33±6.55	d__Bacteria; p__Actinobacteriota; c__Thermoleophilia; o__Solirubrobacterales; f__Solirubrobacteraceae; g__Solirubrobacter; s__unclassified_Solirubrobacter
ASV_705	0±0	10±7.48	21.67±12.55	6.67±3.3	2.67±2.05	d__Bacteria; p__Actinobacteriota; c__Thermoleophilia; o__Solirubrobacterales; f__Solirubrobacteraceae; g__Solirubrobacter; s__unclassified_Solirubrobacter
ASV_576	0±0	10±7.79	5.33±7.54	25.67±1.7	0±0	d__Bacteria; p__Proteobacteria; c__Alphaproteobacteria; o__Sphingomonadales; f__Sphingomonadaceae; g__Sphingomonas; s__unclassified_Sphingomonas
ASV_718	19.67±8.96	6.67±2.05	9±1.41	2.67±0.94	3±2.16	d__Bacteria; p__Proteobacteria; c__Gammaproteobacteria; o__Burkholderiales; f__TRA3-20; g__TRA3-20; s__uncultured_gamma
ASV_643	10±3.27	8.67±2.62	4.33±3.09	15.33±3.4	2.67±2.49	d__Bacteria; p__Proteobacteria; c__Gammaproteobacteria; o__Xanthomonadales; f__Rhodanobacteraceae; g__uncultured; s__uncultured_bacterium
ASV_655	3.67±5.19	17.67±2.62	0±0	13.67±2.05	6±8.49	d__Bacteria; p__Acidobacteriota; c__Vicinamibacteria; o__Vicinamibacterales; f__Vicinamibacteraceae; g__uncultured; s__uncultured_bacterium
ASV_717	0±0	8.67±7.36	19±5.89	11.67±3.4	1.67±2.36	d__Bacteria; p__Gemmatimonadota; c__Gemmatimonadetes; o__Gemmatimonadales; f__Gemmatimonadaceae; g__uncultured; s__unclassified_uncultured
ASV_768	14.67±4.92	0±0	6.67±4.71	3.67±2.62	15.67±3.09	d__Bacteria; p__Proteobacteria; c__Alphaproteobacteria; o__Rhodobacterales; f__Rhodobacteraceae; g__Amaricoccus; s__uncultured_bacterium
ASV_626	2.33±3.3	4.33±2.05	21.67±8.18	8.67±4.78	3.67±5.19	d__Bacteria; p__Firmicutes; c__Bacilli; o__Paenibacillales; f__Paenibacillaceae; g__Ammoniphilus; s__uncultured_bacterium
ASV_702	7.67±10.84	6±4.9	16.33±2.05	0±0	10.67±8.22	d__Bacteria; p__Proteobacteria; c__Alphaproteobacteria; o__Caulobacterales; f__Hyphomonadaceae; g__Hirschia; s__uncultured_bacterium
ASV_642	15±4.24	8.67±1.7	0±0	8.67±4.11	8.33±1.89	d__Bacteria; p__Chloroflexi; c__KD4-96; o__KD4-96; f__KD4-96; g__KD4-96; s__uncultured_bacterium
ASV_581	0±0	26.67±2.62	13.67±6.94	0±0	0±0	d__Bacteria; p__Bacteroidota; c__Bacteroidia; o__Flavobacteriales; f__Flavobacteriaceae; g__Flavobacterium; s__unclassified_Flavobacterium
ASV_709	15±3.56	0±0	1±1.41	12±4.97	12.33±1.7	d__Bacteria; p__Proteobacteria; c__Alphaproteobacteria; o__Rhizobiales; f__Hyphomicrobiaceae; g__Hyphomicrobium; s__unclassified_Hyphomicrobium
ASV_605	4±5.66	17±3.56	4.33±6.13	11.33±8.06	3.67±5.19	d__Bacteria; p__Proteobacteria; c__Gammaproteobacteria; o__Burkholderiales; f__Nitrosomonadaceae; g__MND1; s__unclassified_MND1
ASV_659	4±2.83	8±5.72	15.33±0.94	5±5.1	8±0.82	d__Bacteria; p__Proteobacteria; c__Gammaproteobacteria; o__Burkholderiales; f__Nitrosomonadaceae; g__MND1; s__unclassified_MND1
ASV_618	0±0	40.33±2.62	0±0	0±0	0±0	d__Bacteria; p__Proteobacteria; c__Gammaproteobacteria; o__Pseudomonadales; f__Pseudomonadaceae; g__Pseudomonas; s__unclassified_Pseudomonas
ASV_733	16.67±2.87	8±4.24	0±0	4.33±0.94	11.33±7.54	d__Bacteria; p__Gemmatimonadota; c__S0134_terrestrial_group; o__S0134_terrestrial_group; f__S0134_terrestrial_group; g__S0134_terrestrial_group; s__uncultured_bacterium
ASV_624	3.33±2.36	18.67±3.3	6.67±5.31	8.67±6.6	3±4.24	d__Bacteria; p__Acidobacteriota; c__Subgroup_22; o__Subgroup_22; f__Subgroup_22; g__Subgroup_22; s__uncultured_bacterium
ASV_606	0±0	12.67±2.49	18±2.16	9.67±6.85	0±0	d__Bacteria; p__Gemmatimonadota; c__Gemmatimonadetes; o__Gemmatimonadales; f__Gemmatimonadaceae; g__uncultured; s__uncultured_bacterium
ASV_623	0±0	7.67±5.56	19.33±3.4	9.33±5.31	4±2.94	d__Bacteria; p__Bacteroidota; c__Bacteroidia; o__Chitinophagales; f__Saprospiraceae; g__uncultured; s__unclassified_uncultured
ASV_710	35.67±1.7	0±0	0±0	0±0	4.67±6.6	d__Bacteria; p__Gemmatimonadota; c__Gemmatimonadetes; o__Gemmatimonadales; f__Gemmatimonadaceae; g__uncultured; s__metagenome
ASV_796	18.33±14.34	0±0	0±0	0±0	22±4.55	d__Bacteria; p__Verrucomicrobiota; c__Verrucomicrobiae; o__Pedosphaerales; f__Pedosphaeraceae; g__uncultured; s__unclassified_uncultured
ASV_704	9±0.82	11.33±3.3	7±2.16	4±3.27	9±2.16	d__Bacteria; p__Acidobacteriota; c__Vicinamibacteria; o__Vicinamibacterales; f__Vicinamibacteraceae; g__Vicinamibacteraceae; s__unclassified_Vicinamibacteraceae
ASV_600	0±0	9.67±4.11	14±1.41	12.33±1.7	4±3.27	d__Bacteria; p__Acidobacteriota; c__Blastocatellia; o__DS-100; f__DS-100; g__DS-100; s__uncultured_bacterium
ASV_721	20.67±4.11	1±1.41	0±0	0±0	18.33±4.5	d__Bacteria; p__Bacteroidota; c__Bacteroidia; o__Chitinophagales; f__Chitinophagaceae; g__Flavihumibacter; s__uncultured_bacterium
ASV_811	26.33±8.18	0±0	0±0	0±0	13.67±3.09	d__Bacteria; p__Proteobacteria; c__Gammaproteobacteria; o__Burkholderiales; f__Nitrosomonadaceae; g__MND1; s__unclassified_MND1
ASV_746	0±0	6.67±4.71	18.67±2.36	7.33±1.25	7.33±1.89	d__Bacteria; p__Actinobacteriota; c__Thermoleophilia; o__Gaiellales; f__uncultured; g__uncultured; s__unclassified_uncultured
ASV_671	18.67±13.3	0±0	0±0	7.33±5.44	14±4.32	d__Bacteria; p__Acidobacteriota; c__Vicinamibacteria; o__Vicinamibacterales; f__Vicinamibacteraceae; g__Vicinamibacteraceae; s__unclassified_Vicinamibacteraceae
ASV_688	8.67±6.6	9.67±3.4	5.33±4.11	3.33±2.87	13±2.16	d__Bacteria; p__Acidobacteriota; c__Vicinamibacteria; o__Vicinamibacterales; f__Vicinamibacteraceae; g__Vicinamibacteraceae; s__unclassified_Vicinamibacteraceae
ASV_743	19±0	8.33±6.02	0±0	5.33±4.11	7±5.35	d__Bacteria; p__Proteobacteria; c__Gammaproteobacteria; o__Xanthomonadales; f__Xanthomonadaceae; g__Arenimonas; s__unclassified_Arenimonas
ASV_771	27.67±5.25	0±0	0±0	6±8.49	6±4.55	d__Bacteria; p__Proteobacteria; c__Gammaproteobacteria; o__CCD24; f__CCD24; g__CCD24; s__uncultured_bacterium
ASV_620	8.67±7.36	0±0	8±11.31	10±8.6	13±2.83	d__Bacteria; p__Latescibacterota; c__Latescibacteria; o__Latescibacterales; f__Latescibacteraceae; g__Latescibacteraceae; s__uncultured_bacterium
ASV_627	0±0	18.67±4.5	5.67±4.19	14±2.16	1.33±1.89	d__Bacteria; p__Proteobacteria; c__Gammaproteobacteria; o__PLTA13; f__PLTA13; g__PLTA13; s__uncultured_bacterium
ASV_625	0±0	18.33±0.47	10.33±3.3	11±4.32	0±0	d__Bacteria; p__Gemmatimonadota; c__Gemmatimonadetes; o__Gemmatimonadales; f__Gemmatimonadaceae; g__uncultured; s__unclassified_uncultured
ASV_712	9±12.73	28.33±5.56	0±0	2.33±3.3	0±0	d__Bacteria; p__Proteobacteria; c__Gammaproteobacteria; o__Pseudomonadales; f__Moraxellaceae; g__uncultured; s__uncultured_gamma
ASV_764	9.67±6.94	7.33±6.13	6.33±8.96	4±5.66	12.33±0.94	d__Bacteria; p__Planctomycetota; c__Phycisphaerae; o__Tepidisphaerales; f__WD2101_soil_group; g__WD2101_soil_group; s__uncultured_bacterium
ASV_644	17.67±12.5	9.67±7.76	2.33±3.3	4.33±6.13	5.33±7.54	d__Bacteria; p__Actinobacteriota; c__Actinobacteria; o__Micrococcales; f__Microbacteriaceae; g__Agromyces; s__unclassified_Agromyces
ASV_616	0±0	16.33±4.19	4±5.66	12.33±4.64	6.67±4.78	d__Bacteria; p__Myxococcota; c__bacteriap25; o__bacteriap25; f__bacteriap25; g__bacteriap25; s__uncultured_soil
ASV_729	0±0	39.33±2.49	0±0	0±0	0±0	d__Bacteria; p__Proteobacteria; c__Gammaproteobacteria; o__Burkholderiales; f__Nitrosomonadaceae; g__Ellin6067; s__unclassified_Ellin6067
ASV_727	10.67±3.4	1.33±0.94	4.67±4.5	5.67±0.94	17±3.74	d__Bacteria; p__Proteobacteria; c__Gammaproteobacteria; o__Xanthomonadales; f__Xanthomonadaceae; g__Lysobacter; s__unclassified_Lysobacter
ASV_772	9±2.45	0±0	21.33±1.7	0±0	9±2.16	d__Bacteria; p__NB1-j; c__NB1-j; o__NB1-j; f__NB1-j; g__NB1-j; s__unclassified_NB1-j
ASV_889	20.33±14.84	0±0	11.33±8.18	0±0	7.67±10.84	d__Bacteria; p__NB1-j; c__NB1-j; o__NB1-j; f__NB1-j; g__NB1-j; s__uncultured_Desulfoglaeba
ASV_769	0±0	3.33±4.71	36±25.51	0±0	0±0	d__Bacteria; p__Acidobacteriota; c__Subgroup_22; o__Subgroup_22; f__Subgroup_22; g__Subgroup_22; s__uncultured_bacterium
ASV_695	2.33±3.3	18.67±5.25	0±0	18.33±1.7	0±0	d__Bacteria; p__Actinobacteriota; c__Actinobacteria; o__Kineosporiales; f__Kineosporiaceae; g__unclassified_Kineosporiaceae; s__unclassified_Kineosporiaceae
ASV_723	3.67±5.19	11±2.16	11±8.29	6.33±4.64	7.33±5.44	d__Bacteria; p__Acidobacteriota; c__Vicinamibacteria; o__Vicinamibacterales; f__Vicinamibacteraceae; g__Vicinamibacteraceae; s__unclassified_Vicinamibacteraceae
ASV_674	0±0	12.67±3.4	17±5.72	7±3.56	2.33±3.3	d__Bacteria; p__Gemmatimonadota; c__Gemmatimonadetes; o__Gemmatimonadales; f__Gemmatimonadaceae; g__Gemmatimonas; s__uncultured_bacterium
ASV_687	9.33±2.05	0±0	4.33±3.3	6±4.24	19.33±4.03	d__Bacteria; p__Proteobacteria; c__Gammaproteobacteria; o__Pseudomonadales; f__Pseudomonadaceae; g__Pseudomonas; s__Pseudomonas_resinovorans
ASV_741	0±0	29±7.26	7.67±6.13	2.33±3.3	0±0	d__Bacteria; p__Proteobacteria; c__Gammaproteobacteria; o__Pseudomonadales; f__Pseudomonadaceae; g__Pseudomonas; s__unclassified_Pseudomonas
ASV_701	0±0	29.33±0.94	0±0	5.33±4.11	4.33±3.09	d__Bacteria; p__Acidobacteriota; c__Holophagae; o__Subgroup_7; f__Subgroup_7; g__Subgroup_7; s__unclassified_Subgroup_7
ASV_692	14.33±4.19	2.33±3.3	3.67±5.19	3±4.24	15.67±7.41	d__Bacteria; p__Proteobacteria; c__Gammaproteobacteria; o__Burkholderiales; f__Comamonadaceae; g__unclassified_Comamonadaceae; s__unclassified_Comamonadaceae
ASV_635	0±0	19.33±6.94	0±0	19.67±4.78	0±0	d__Bacteria; p__Bacteroidota; c__Bacteroidia; o__Cytophagales; f__Microscillaceae; g__uncultured; s__uncultured_Flexibacteraceae
ASV_786	0±0	5±7.07	34±7.26	0±0	0±0	d__Bacteria; p__Acidobacteriota; c__Vicinamibacteria; o__Vicinamibacterales; f__Vicinamibacteraceae; g__Vicinamibacteraceae; s__unclassified_Vicinamibacteraceae
ASV_621	2.67±3.77	4.33±6.13	11±5.35	11.33±4.11	9.67±2.49	d__Bacteria; p__Methylomirabilota; c__Methylomirabilia; o__Rokubacteriales; f__WX65; g__WX65; s__uncultured_bacterium
ASV_756	6.33±2.62	5.33±3.4	11±2.16	1±1.41	15±2.16	d__Bacteria; p__Myxococcota; c__Polyangia; o__Polyangiales; f__BIrii41; g__BIrii41; s__unclassified_BIrii41
ASV_707	0±0	12.67±2.36	20.67±2.87	5.33±7.54	0±0	d__Bacteria; p__Proteobacteria; c__Alphaproteobacteria; o__Rhizobiales; f__Rhizobiaceae; g__Ensifer; s__unclassified_Ensifer
ASV_734	0±0	11±15.56	0±0	21.33±6.94	6.33±8.96	d__Bacteria; p__Actinobacteriota; c__Acidimicrobiia; o__IMCC26256; f__IMCC26256; g__IMCC26256; s__unclassified_IMCC26256
ASV_762	17±3.56	0±0	0.67±0.94	1.33±1.89	19.67±0.47	d__Bacteria; p__Latescibacterota; c__Latescibacterota; o__Latescibacterota; f__Latescibacterota; g__Latescibacterota; s__uncultured_bacterium
ASV_724	21.67±15.58	1±1.41	0±0	0±0	16±4.55	d__Bacteria; p__Verrucomicrobiota; c__Verrucomicrobiae; o__Verrucomicrobiales; f__Rubritaleaceae; g__Luteolibacter; s__unclassified_Luteolibacter
ASV_737	4±2.83	12.33±5.25	8±1.41	10±2.16	4.33±3.09	d__Bacteria; p__Proteobacteria; c__Gammaproteobacteria; o__Burkholderiales; f__TRA3-20; g__TRA3-20; s__unclassified_TRA3-20
ASV_864	23.33±16.68	11.33±8.06	0±0	4±5.66	0±0	d__Bacteria; p__Actinobacteriota; c__Actinobacteria; o__Micrococcales; f__Intrasporangiaceae; g__uncultured; s__uncultured_bacterium
ASV_819	14.67±3.3	0±0	3±4.24	2.67±3.77	18±2.94	d__Bacteria; p__NB1-j; c__NB1-j; o__NB1-j; f__NB1-j; g__NB1-j; s__uncultured_bacterium
ASV_689	9.33±2.87	12.67±1.7	3±2.16	8±2.94	5.33±3.86	d__Bacteria; p__Bacteroidota; c__Bacteroidia; o__Cytophagales; f__Microscillaceae; g__uncultured; s__unclassified_uncultured
ASV_767	18±3.56	0±0	3.67±2.87	2.33±3.3	14.33±1.89	d__Bacteria; p__Proteobacteria; c__Alphaproteobacteria; o__Rhizobiales; f__Methyloligellaceae; g__uncultured; s__uncultured_bacterium
ASV_684	6.67±5.73	0±0	16±2.94	1.67±2.36	13.67±0.47	d__Bacteria; p__Acidobacteriota; c__Blastocatellia; o__11-24; f__11-24; g__11-24; s__uncultured_Acidobacteria
ASV_726	11.33±10.87	0±0	4.33±3.09	0±0	22.33±6.85	d__Bacteria; p__Proteobacteria; c__Gammaproteobacteria; o__Xanthomonadales; f__Rhodanobacteraceae; g__Ahniella; s__uncultured_bacterium
ASV_725	0.67±0.94	8.67±6.94	9.33±0.47	16±2.83	3.33±2.36	d__Bacteria; p__GAL15; c__GAL15; o__GAL15; f__GAL15; g__GAL15; s__uncultured_bacterium
ASV_799	6.33±4.5	0±0	19.67±14.38	0±0	12±9.09	d__Bacteria; p__NB1-j; c__NB1-j; o__NB1-j; f__NB1-j; g__NB1-j; s__uncultured_bacterium
ASV_697	0.33±0.47	9.67±1.25	4.67±0.47	13.33±0.94	10±4.32	d__Bacteria; p__Acidobacteriota; c__Blastocatellia; o__Pyrinomonadales; f__Pyrinomonadaceae; g__RB41; s__unclassified_RB41
ASV_755	0±0	4±5.66	0±0	34±2.94	0±0	d__Bacteria; p__Proteobacteria; c__Alphaproteobacteria; o__Sphingomonadales; f__Sphingomonadaceae; g__Sphingomonas; s__unclassified_Sphingomonas
ASV_651	6.67±4.99	12.67±5.44	14.67±1.25	1.67±2.36	2±1.63	d__Bacteria; p__Proteobacteria; c__Gammaproteobacteria; o__Gammaproteobacteria_Incertae_Sedis; f__Unknown_Family; g__uncultured; s__metagenome
ASV_682	13.67±12.39	0±0	0±0	0±0	24±2.16	d__Bacteria; p__Acidobacteriota; c__Vicinamibacteria; o__Vicinamibacterales; f__uncultured; g__uncultured; s__uncultured_bacterium
ASV_826	10.33±14.61	5±7.07	3.33±4.71	11±7.79	8±5.66	d__Bacteria; p__Gemmatimonadota; c__Gemmatimonadetes; o__Gemmatimonadales; f__Gemmatimonadaceae; g__uncultured; s__uncultured_Gemmatimonadales
ASV_667	8.67±2.62	4.67±6.6	5.67±4.19	13±2.83	5.33±4.71	d__Bacteria; p__Proteobacteria; c__Alphaproteobacteria; o__Rhizobiales; f__Amb-16S-1323; g__Amb-16S-1323; s__uncultured_bacterium
ASV_787	0±0	9.33±6.8	14.67±4.11	13.33±9.98	0±0	d__Bacteria; p__Myxococcota; c__bacteriap25; o__bacteriap25; f__bacteriap25; g__bacteriap25; s__uncultured_soil
ASV_657	7.33±10.37	0±0	7±9.9	17.33±1.25	5.67±8.01	d__Bacteria; p__Chloroflexi; c__KD4-96; o__KD4-96; f__KD4-96; g__KD4-96; s__unclassified_KD4-96
ASV_821	15.33±11.32	0±0	0±0	4±5.66	18±15.12	d__Bacteria; p__Actinobacteriota; c__Actinobacteria; o__Micrococcales; f__Microbacteriaceae; g__Microbacterium; s__unclassified_Microbacterium
ASV_632	0±0	13±0.82	7.33±10.37	17±7.07	0±0	d__Bacteria; p__Bacteroidota; c__Rhodothermia; o__Rhodothermales; f__Rhodothermaceae; g__Rhodothermaceae; s__uncultured_Bacteroidetes
ASV_757	5±3.56	1.67±2.36	6.33±4.92	1.33±1.89	23±7.79	d__Bacteria; p__Acidobacteriota; c__Subgroup_22; o__Subgroup_22; f__Subgroup_22; g__Subgroup_22; s__unclassified_Subgroup_22
ASV_892	11.33±4.99	9±7.35	0±0	5±7.07	12±5.1	d__Bacteria; p__Proteobacteria; c__Gammaproteobacteria; o__Burkholderiales; f__TRA3-20; g__TRA3-20; s__unclassified_TRA3-20
ASV_829	14±1.63	5±4.08	12.67±4.03	0±0	5.33±7.54	d__Bacteria; p__Proteobacteria; c__Gammaproteobacteria; o__Burkholderiales; f__B1-7BS; g__B1-7BS; s__uncultured_bacterium
ASV_815	6.67±4.78	2.33±3.3	19±3.56	2.33±3.3	6.67±3.09	d__Bacteria; p__MBNT15; c__MBNT15; o__MBNT15; f__MBNT15; g__MBNT15; s__uncultured_bacterium
ASV_672	0±0	7.67±5.56	17±15.25	12.33±8.99	0±0	d__Bacteria; p__Proteobacteria; c__Gammaproteobacteria; o__Pseudomonadales; f__Pseudomonadaceae; g__Pseudomonas; s__Agrobacterium_agile
ASV_720	0±0	4±5.66	9.33±13.2	23.67±0.94	0±0	d__Bacteria; p__Methylomirabilota; c__Methylomirabilia; o__Rokubacteriales; f__Rokubacteriales; g__Rokubacteriales; s__uncultured_bacterium
ASV_759	0±0	5±1.41	20.33±8.22	3±2.45	8.67±4.11	d__Bacteria; p__Acidobacteriota; c__Subgroup_22; o__Subgroup_22; f__Subgroup_22; g__Subgroup_22; s__uncultured_bacterium
ASV_871	20±1.63	0±0	0±0	3±4.24	13.67±4.64	d__Bacteria; p__Chloroflexi; c__JG30-KF-CM66; o__JG30-KF-CM66; f__JG30-KF-CM66; g__JG30-KF-CM66; s__uncultured_bacterium
ASV_732	11.33±1.89	5±5.1	3.33±2.36	8.33±6.02	8.67±1.25	d__Bacteria; p__Chloroflexi; c__Dehalococcoidia; o__S085; f__S085; g__S085; s__metagenome
ASV_776	10.33±4.03	4.33±3.68	0±0	5.33±4.11	16.67±3.68	d__Bacteria; p__Acidobacteriota; c__Subgroup_5; o__Subgroup_5; f__Subgroup_5; g__Subgroup_5; s__uncultured_bacterium
ASV_745	0±0	14.33±10.53	19±15.51	3.33±4.71	0±0	d__Bacteria; p__Acidobacteriota; c__Holophagae; o__Subgroup_7; f__Subgroup_7; g__Subgroup_7; s__uncultured_bacterium
ASV_788	3.33±2.87	11.33±3.3	9±1.63	9.33±5.56	3.67±3.3	d__Bacteria; p__Actinobacteriota; c__unclassified_Actinobacteriota; o__unclassified_Actinobacteriota; f__unclassified_Actinobacteriota; g__unclassified_Actinobacteriota; s__unclassified_Actinobacteriota
ASV_760	12.33±3.68	2.33±1.7	7.67±1.25	3±2.16	11.33±1.25	d__Bacteria; p__Actinobacteriota; c__Actinobacteria; o__Micromonosporales; f__Micromonosporaceae; g__unclassified_Micromonosporaceae; s__unclassified_Micromonosporaceae
ASV_833	14.67±4.11	0±0	5.33±4.99	2±2.83	14.67±2.05	d__Bacteria; p__Myxococcota; c__Myxococcia; o__Myxococcales; f__Myxococcaceae; g__unclassified_Myxococcaceae; s__unclassified_Myxococcaceae
ASV_735	4.33±6.13	4±2.94	9.33±6.65	0±0	19±3.56	d__Bacteria; p__Verrucomicrobiota; c__Verrucomicrobiae; o__Pedosphaerales; f__Pedosphaeraceae; g__uncultured; s__uncultured_Verrucomicrobia
ASV_810	7.33±1.89	5.67±2.87	5.67±4.03	9.33±2.87	8.67±2.36	d__Bacteria; p__Acidobacteriota; c__Vicinamibacteria; o__Vicinamibacterales; f__uncultured; g__uncultured; s__uncultured_Acidobacteriaceae
ASV_716	0±0	16±0.82	14.33±5.56	5.33±1.25	1±1.41	d__Bacteria; p__Bacteroidota; c__Bacteroidia; o__Chitinophagales; f__Chitinophagaceae; g__UTBCD1; s__uncultured_bacterium
ASV_790	17.33±4.5	6.67±0.47	0±0	9±4.55	3.33±2.36	d__Bacteria; p__Actinobacteriota; c__Actinobacteria; o__Micrococcales; f__Microbacteriaceae; g__Agromyces; s__unclassified_Agromyces
ASV_758	15.67±1.7	7.33±1.7	2±2.83	2±2.83	9.33±4.03	d__Bacteria; p__Gemmatimonadota; c__BD2-11_terrestrial_group; o__BD2-11_terrestrial_group; f__BD2-11_terrestrial_group; g__BD2-11_terrestrial_group; s__unclassified_BD2-11_terrestrial_group
ASV_797	25±6.38	0±0	0±0	0±0	11.33±3.4	d__Bacteria; p__Chloroflexi; c__JG30-KF-CM66; o__JG30-KF-CM66; f__JG30-KF-CM66; g__JG30-KF-CM66; s__uncultured_bacterium
ASV_825	3.33±2.49	12.33±2.05	10.33±5.44	5.67±5.91	4.67±3.86	d__Bacteria; p__Acidobacteriota; c__Blastocatellia; o__Pyrinomonadales; f__Pyrinomonadaceae; g__RB41; s__uncultured_Acidobacteriaceae
ASV_763	9.67±2.62	7.33±5.19	8.67±6.18	3±4.24	7.67±5.44	d__Bacteria; p__Chloroflexi; c__Dehalococcoidia; o__S085; f__S085; g__S085; s__uncultured_bacterium
ASV_749	3.33±4.71	3.33±4.71	13±9.27	7.67±3.3	9±4.32	d__Bacteria; p__Actinobacteriota; c__Thermoleophilia; o__Solirubrobacterales; f__Solirubrobacteraceae; g__Solirubrobacter; s__unclassified_Solirubrobacter
ASV_804	19.67±1.25	0±0	0±0	0±0	16.67±3.09	d__Bacteria; p__Acidobacteriota; c__Thermoanaerobaculia; o__Thermoanaerobaculales; f__Thermoanaerobaculaceae; g__Subgroup_10; s__unclassified_Subgroup_10
ASV_706	0±0	4.33±6.13	10±7.26	13.33±1.25	8.67±6.6	d__Bacteria; p__Proteobacteria; c__Alphaproteobacteria; o__Tistrellales; f__Geminicoccaceae; g__uncultured; s__uncultured_bacterium
ASV_794	0±0	13.33±2.49	16.33±6.94	6.67±4.99	0±0	d__Bacteria; p__Acidobacteriota; c__Vicinamibacteria; o__Vicinamibacterales; f__uncultured; g__uncultured; s__uncultured_Acidobacteria
ASV_783	5±1.41	11.67±6.55	6.67±0.47	4±0.82	8.67±4.19	d__Bacteria; p__Verrucomicrobiota; c__Verrucomicrobiae; o__Verrucomicrobiales; f__DEV007; g__DEV007; s__uncultured_bacterium
ASV_816	2.67±3.77	5.33±7.54	16±12.33	11.33±8.99	0.67±0.94	d__Bacteria; p__Myxococcota; c__Polyangia; o__Haliangiales; f__Haliangiaceae; g__Haliangium; s__unclassified_Haliangium
ASV_738	0±0	34±9.27	2±2.83	0±0	0±0	d__Bacteria; p__RCP2-54; c__RCP2-54; o__RCP2-54; f__RCP2-54; g__RCP2-54; s__uncultured_prokaryote
ASV_690	0±0	12.33±17.44	0±0	23.67±4.78	0±0	d__Bacteria; p__Gemmatimonadota; c__Gemmatimonadetes; o__Gemmatimonadales; f__Gemmatimonadaceae; g__unclassified_Gemmatimonadaceae; s__unclassified_Gemmatimonadaceae
ASV_862	6.33±4.64	18.67±3.3	1.33±1.89	2±2.83	7.67±2.36	d__Bacteria; p__Bacteroidota; c__Bacteroidia; o__Chitinophagales; f__Saprospiraceae; g__uncultured; s__uncultured_Haliscomenobacter
ASV_761	15±3.27	4.33±3.68	7.67±2.49	1.33±1.89	7.33±1.7	d__Bacteria; p__Bacteroidota; c__Bacteroidia; o__Chitinophagales; f__Chitinophagaceae; g__Aurantisolimonas; s__unclassified_Aurantisolimonas
ASV_827	6±8.49	0±0	0±0	0±0	29.67±9.46	d__Bacteria; p__Firmicutes; c__Bacilli; o__Bacillales; f__Bacillaceae; g__Bacillus; s__unclassified_Bacillus
ASV_678	0±0	15.33±4.64	11.33±2.49	9±5.1	0±0	d__Bacteria; p__Verrucomicrobiota; c__Verrucomicrobiae; o__Pedosphaerales; f__Pedosphaeraceae; g__Pedosphaeraceae; s__uncultured_bacterium
ASV_668	4.33±6.13	3±4.24	17±1.63	8.67±6.94	2.67±3.77	d__Bacteria; p__Acidobacteriota; c__Blastocatellia; o__Pyrinomonadales; f__Pyrinomonadaceae; g__RB41; s__uncultured_bacterium
ASV_802	10.67±3.86	4.67±6.6	2.67±3.77	4±5.66	13.67±6.13	d__Bacteria; p__Acidobacteriota; c__Vicinamibacteria; o__Subgroup_17; f__Subgroup_17; g__Subgroup_17; s__unclassified_Subgroup_17
ASV_839	13±4.24	1.67±2.36	7.33±0.94	0±0	13.67±2.49	d__Bacteria; p__Gemmatimonadota; c__Gemmatimonadetes; o__Gemmatimonadales; f__Gemmatimonadaceae; g__uncultured; s__Gemmatimonadetes_bacterium
ASV_872	13.33±0.94	2.67±3.77	12.33±3.86	0±0	7.33±1.25	d__Bacteria; p__Bacteroidota; c__Bacteroidia; o__Cytophagales; f__Microscillaceae; g__uncultured; s__unclassified_uncultured
ASV_780	5.33±7.54	15.33±5.91	0±0	9±8.29	5.67±8.01	d__Bacteria; p__Actinobacteriota; c__Actinobacteria; o__Micromonosporales; f__Micromonosporaceae; g__Actinoplanes; s__unclassified_Actinoplanes
ASV_805	11.33±16.03	0±0	0±0	10±7.12	14±10.42	d__Bacteria; p__Proteobacteria; c__Alphaproteobacteria; o__Rhizobiales; f__Rhizobiaceae; g__Allorhizobium-Neorhizobium-Pararhizobium-Rhizobium; s__unclassified_Allorhizobium-Neorhizobium-Pararhizobium-Rhizobium
ASV_774	0.67±0.94	15.33±4.5	5±3.56	10.33±7.41	4±4.32	d__Bacteria; p__Myxococcota; c__Myxococcia; o__Myxococcales; f__Myxococcaceae; g__Archangium; s__Archangium_gephyra
ASV_828	0±0	14±3.27	0±0	21.33±0.47	0±0	d__Bacteria; p__Gemmatimonadota; c__Gemmatimonadetes; o__Gemmatimonadales; f__Gemmatimonadaceae; g__Gemmatimonas; s__unclassified_Gemmatimonas
ASV_818	7.33±6.13	4.33±3.09	19±2.94	0±0	4.67±6.6	d__Bacteria; p__Proteobacteria; c__Gammaproteobacteria; o__Burkholderiales; f__Nitrosomonadaceae; g__MND1; s__metagenome
ASV_728	2.67±3.77	0±0	5.33±7.54	6±8.49	21.33±6.02	d__Bacteria; p__Proteobacteria; c__Gammaproteobacteria; o__Burkholderiales; f__SC-I-84; g__SC-I-84; s__uncultured_bacterium
ASV_731	4.67±0.47	7.33±2.05	8.33±2.49	12.67±4.19	2.33±3.3	d__Bacteria; p__Acidobacteriota; c__Holophagae; o__Subgroup_7; f__Subgroup_7; g__Subgroup_7; s__uncultured_Acidobacteria
ASV_809	6.67±5.73	6.33±4.5	11±5.35	2.67±3.77	8.67±2.87	d__Bacteria; p__unclassified_Bacteria; c__unclassified_Bacteria; o__unclassified_Bacteria; f__unclassified_Bacteria; g__unclassified_Bacteria; s__unclassified_Bacteria
ASV_736	8±5.66	1.33±1.89	7.67±5.44	9.67±2.62	8.67±0.94	d__Bacteria; p__Actinobacteriota; c__Thermoleophilia; o__Gaiellales; f__uncultured; g__uncultured; s__unclassified_uncultured
ASV_838	0±0	1±1.41	22.67±7.04	0±0	11.67±1.25	d__Bacteria; p__Gemmatimonadota; c__Gemmatimonadetes; o__Gemmatimonadales; f__Gemmatimonadaceae; g__uncultured; s__uncultured_bacterium
ASV_730	11.33±8.65	1.67±2.36	3.67±5.19	10±7.79	8.33±6.55	d__Bacteria; p__Actinobacteriota; c__Thermoleophilia; o__Gaiellales; f__Gaiellaceae; g__Gaiella; s__unclassified_Gaiella
ASV_879	0±0	6.67±9.43	23±1.63	0±0	5.33±7.54	d__Bacteria; p__Chloroflexi; c__KD4-96; o__KD4-96; f__KD4-96; g__KD4-96; s__uncultured_bacterium
ASV_924	35±6.16	0±0	0±0	0±0	0±0	d__Bacteria; p__Latescibacterota; c__Latescibacterota; o__Latescibacterota; f__Latescibacterota; g__Latescibacterota; s__uncultured_Latescibacteria
ASV_747	0±0	6.67±0.94	12.33±1.25	16±5.89	0±0	d__Bacteria; p__Actinobacteriota; c__MB-A2-108; o__MB-A2-108; f__MB-A2-108; g__MB-A2-108; s__uncultured_actinobacterium
ASV_792	3±2.94	4.33±3.3	13.33±5.79	4.33±1.7	10±2.94	d__Bacteria; p__Verrucomicrobiota; c__Verrucomicrobiae; o__Pedosphaerales; f__Pedosphaeraceae; g__Pedosphaeraceae; s__uncultured_bacterium
ASV_854	23.33±6.65	0±0	0±0	0.33±0.47	11.33±3.3	d__Bacteria; p__Firmicutes; c__Symbiobacteriia; o__Symbiobacteriales; f__Symbiobacteraceae; g__Symbiobacterium; s__uncultured_bacterium
ASV_748	0±0	8.67±2.49	12.67±4.03	13.67±4.11	0±0	d__Bacteria; p__unclassified_Bacteria; c__unclassified_Bacteria; o__unclassified_Bacteria; f__unclassified_Bacteria; g__unclassified_Bacteria; s__unclassified_Bacteria
ASV_814	0±0	0±0	33±8.52	2±2.83	0±0	d__Bacteria; p__Gemmatimonadota; c__Gemmatimonadetes; o__Gemmatimonadales; f__Gemmatimonadaceae; g__uncultured; s__unclassified_uncultured
ASV_824	0±0	5.67±4.03	20±1.41	2±2.83	7.33±2.36	d__Bacteria; p__Gemmatimonadota; c__Gemmatimonadetes; o__Gemmatimonadales; f__Gemmatimonadaceae; g__uncultured; s__unclassified_uncultured
ASV_779	8.33±6.02	3±4.24	1.33±1.89	6.67±4.78	15.67±6.8	d__Bacteria; p__Acidobacteriota; c__Vicinamibacteria; o__Vicinamibacterales; f__Vicinamibacteraceae; g__Vicinamibacteraceae; s__uncultured_Acidobacteria
ASV_831	2±2.83	12±2.16	17.67±3.77	3.33±4.71	0±0	d__Bacteria; p__Acidobacteriota; c__Vicinamibacteria; o__Vicinamibacterales; f__Vicinamibacteraceae; g__Vicinamibacteraceae; s__unclassified_Vicinamibacteraceae
ASV_848	17±4.55	0±0	0±0	0±0	17.67±4.64	d__Bacteria; p__Myxococcota; c__Polyangia; o__Haliangiales; f__Haliangiaceae; g__Haliangium; s__unclassified_Haliangium
ASV_841	4.67±4.11	14.67±3.68	0±0	11±8.04	4.33±3.3	d__Bacteria; p__Actinobacteriota; c__Actinobacteria; o__Propionibacteriales; f__Nocardioidaceae; g__Nocardioides; s__Marmoricola_sp.
ASV_807	0±0	0±0	0±0	16.67±23.57	18±25.46	d__Bacteria; p__Proteobacteria; c__Alphaproteobacteria; o__Sphingomonadales; f__Sphingomonadaceae; g__Sphingomonas; s__unclassified_Sphingomonas
ASV_858	29.67±14.34	0±0	0±0	1.67±2.36	3.33±3.4	d__Bacteria; p__Cyanobacteria; c__Cyanobacteriia; o__Cyanobacteriales; f__Phormidiaceae; g__Tychonema_CCAP_1459-11B; s__unclassified_Tychonema_CCAP_1459-11B
ASV_820	8±5.66	2±2.83	9±6.38	2.33±3.3	13±1.41	d__Bacteria; p__Latescibacterota; c__Latescibacterota; o__Latescibacterota; f__Latescibacterota; g__Latescibacterota; s__unclassified_Latescibacterota
ASV_789	5±1.41	7±0.82	10.67±6.65	8.33±0.94	3.33±2.36	d__Bacteria; p__Acidobacteriota; c__Blastocatellia; o__Pyrinomonadales; f__Pyrinomonadaceae; g__RB41; s__unclassified_RB41
ASV_877	10.67±2.87	4±5.66	5.33±3.09	5±3.74	9.33±6.24	d__Bacteria; p__Acidobacteriota; c__Thermoanaerobaculia; o__Thermoanaerobaculales; f__Thermoanaerobaculaceae; g__Subgroup_10; s__uncultured_Holophaga
ASV_791	0±0	26±9.2	0±0	8.33±11.79	0±0	d__Bacteria; p__Acidobacteriota; c__Vicinamibacteria; o__Vicinamibacterales; f__uncultured; g__uncultured; s__uncultured_bacterium
ASV_765	16.67±2.62	0±0	0±0	4±1.63	13.33±3.4	d__Bacteria; p__Proteobacteria; c__Gammaproteobacteria; o__CCD24; f__CCD24; g__CCD24; s__unclassified_CCD24
ASV_773	8.33±1.25	1.67±2.36	10.67±2.49	6±0.82	7.33±3.09	d__Bacteria; p__Chloroflexi; c__Chloroflexia; o__Thermomicrobiales; f__JG30-KF-CM45; g__JG30-KF-CM45; s__uncultured_bacterium
ASV_782	0±0	7.33±10.37	18.33±15.11	8.33±11.79	0±0	d__Bacteria; p__Proteobacteria; c__Gammaproteobacteria; o__Burkholderiales; f__Nitrosomonadaceae; g__MND1; s__unclassified_MND1
ASV_808	0±0	4±5.66	15.33±2.49	5.67±8.01	9±9.42	d__Bacteria; p__Acidobacteriota; c__Vicinamibacteria; o__Subgroup_9; f__Subgroup_9; g__Subgroup_9; s__uncultured_bacterium
ASV_691	2±2.83	14±0.82	3.67±5.19	14.33±2.62	0±0	d__Bacteria; p__Acidobacteriota; c__Vicinamibacteria; o__Vicinamibacterales; f__uncultured; g__uncultured; s__metagenome
ASV_798	0±0	0±0	24.33±18.01	4±5.66	5.67±8.01	d__Bacteria; p__Proteobacteria; c__Alphaproteobacteria; o__Tistrellales; f__Geminicoccaceae; g__uncultured; s__uncultured_bacterium
ASV_785	6±4.24	7.33±5.19	0±0	6.67±1.89	13.33±3.09	d__Bacteria; p__Proteobacteria; c__Gammaproteobacteria; o__Gammaproteobacteria_Incertae_Sedis; f__Unknown_Family; g__Acidibacter; s__unclassified_Acidibacter
ASV_835	13±4.9	3.33±4.71	4.67±2.05	5.33±7.54	7±3.74	d__Bacteria; p__Proteobacteria; c__Gammaproteobacteria; o__CCD24; f__CCD24; g__CCD24; s__unclassified_CCD24
ASV_876	28.33±20.53	0±0	0±0	2.33±3.3	2.67±2.05	d__Bacteria; p__Verrucomicrobiota; c__Verrucomicrobiae; o__Verrucomicrobiales; f__Rubritaleaceae; g__Luteolibacter; s__uncultured_Verrucomicrobiales
ASV_847	0±0	25.67±2.49	4.33±6.13	3.33±4.71	0±0	d__Bacteria; p__Proteobacteria; c__Alphaproteobacteria; o__Sphingomonadales; f__Sphingomonadaceae; g__Sphingomonas; s__unclassified_Sphingomonas
ASV_777	0±0	16.33±2.49	0±0	17±4.32	0±0	d__Bacteria; p__Proteobacteria; c__Gammaproteobacteria; o__Steroidobacterales; f__Steroidobacteraceae; g__Steroidobacter; s__unclassified_Steroidobacter
ASV_846	2±2.83	6.33±8.26	4.33±3.68	7.67±2.62	13±7.26	d__Bacteria; p__Proteobacteria; c__Gammaproteobacteria; o__Burkholderiales; f__TRA3-20; g__TRA3-20; s__unclassified_TRA3-20
ASV_870	5±7.07	8.33±6.55	3±4.24	0±0	17±5.35	d__Bacteria; p__Proteobacteria; c__Gammaproteobacteria; o__Xanthomonadales; f__Rhodanobacteraceae; g__uncultured; s__unclassified_uncultured
ASV_865	17.67±1.25	0±0	0±0	0±0	15.67±0.94	d__Bacteria; p__Acidobacteriota; c__Vicinamibacteria; o__Vicinamibacterales; f__Vicinamibacteraceae; g__Vicinamibacteraceae; s__unclassified_Vicinamibacteraceae
ASV_923	15.33±4.03	1.67±2.36	6±1.41	1±1.41	9±4.32	d__Bacteria; p__Chloroflexi; c__Chloroflexia; o__Thermomicrobiales; f__JG30-KF-CM45; g__JG30-KF-CM45; s__uncultured_bacterium
ASV_857	3±4.24	14.33±4.19	2.67±3.77	9.67±7.13	3.33±4.71	d__Bacteria; p__Proteobacteria; c__Alphaproteobacteria; o__Sphingomonadales; f__Sphingomonadaceae; g__Sphingomonas; s__unclassified_Sphingomonas
ASV_742	0±0	14±2.94	13.33±1.25	5.67±8.01	0±0	d__Bacteria; p__Bacteroidota; c__Bacteroidia; o__Chitinophagales; f__Chitinophagaceae; g__Terrimonas; s__unclassified_Terrimonas
ASV_849	0±0	17.33±4.92	13.67±2.87	2±2.83	0±0	d__Bacteria; p__Gemmatimonadota; c__Gemmatimonadetes; o__Gemmatimonadales; f__Gemmatimonadaceae; g__uncultured; s__unclassified_uncultured
ASV_980	20.33±2.05	0±0	0±0	1.33±1.89	11±0.82	d__Bacteria; p__Bacteroidota; c__Bacteroidia; o__Sphingobacteriales; f__AKYH767; g__AKYH767; s__uncultured_bacterium
ASV_978	23.33±3.09	0±0	0±0	0±0	9.33±7.04	d__Bacteria; p__Proteobacteria; c__Gammaproteobacteria; o__Xanthomonadales; f__Xanthomonadaceae; g__Arenimonas; s__uncultured_bacterium
ASV_837	0±0	2.33±1.7	26.33±6.6	4±0.82	0±0	d__Bacteria; p__Bacteroidota; c__Kryptonia; o__Kryptoniales; f__BSV26; g__BSV26; s__uncultured_Chlorobi
ASV_823	0±0	14±5.35	14.33±3.68	1±1.41	3.33±4.71	d__Bacteria; p__Latescibacterota; c__Latescibacterota; o__Latescibacterota; f__Latescibacterota; g__Latescibacterota; s__uncultured_bacterium
ASV_830	7.67±10.84	0±0	10±7.48	0±0	15±10.68	d__Bacteria; p__Proteobacteria; c__Gammaproteobacteria; o__Burkholderiales; f__Comamonadaceae; g__Ramlibacter; s__unclassified_Ramlibacter
ASV_784	8±5.72	0±0	12±5.35	5.67±8.01	7±5.35	d__Bacteria; p__Acidobacteriota; c__Blastocatellia; o__Pyrinomonadales; f__Pyrinomonadaceae; g__RB41; s__uncultured_Acidobacteriaceae
ASV_881	6.33±4.92	19±3.56	2±2.83	5.33±4.99	0±0	d__Bacteria; p__Proteobacteria; c__Gammaproteobacteria; o__Burkholderiales; f__Comamonadaceae; g__unclassified_Comamonadaceae; s__unclassified_Comamonadaceae
ASV_766	2.67±3.77	8.33±5.91	16.67±3.68	1±1.41	4±2.94	d__Bacteria; p__Gemmatimonadota; c__Gemmatimonadetes; o__Gemmatimonadales; f__Gemmatimonadaceae; g__uncultured; s__uncultured_bacterium
ASV_770	1.33±1.89	4.33±6.13	2±2.83	18.33±7.59	6.67±5.31	d__Bacteria; p__Gemmatimonadota; c__Gemmatimonadetes; o__Gemmatimonadales; f__Gemmatimonadaceae; g__uncultured; s__unclassified_uncultured
ASV_775	0±0	8.33±2.49	4.67±4.11	17.33±6.55	2.33±3.3	d__Bacteria; p__Gemmatimonadota; c__Gemmatimonadetes; o__Gemmatimonadales; f__Gemmatimonadaceae; g__uncultured; s__unclassified_uncultured
ASV_795	7.67±10.84	0±0	2.33±3.3	3.33±4.71	19.33±5.44	d__Bacteria; p__Actinobacteriota; c__Actinobacteria; o__Micrococcales; f__Intrasporangiaceae; g__uncultured; s__uncultured_bacterium
ASV_850	16.33±4.03	7±9.9	4.67±3.68	4.67±3.4	0±0	d__Bacteria; p__Acidobacteriota; c__Vicinamibacteria; o__Vicinamibacterales; f__Vicinamibacteraceae; g__Vicinamibacteraceae; s__unclassified_Vicinamibacteraceae
ASV_890	4.33±6.13	11.67±8.26	13±9.2	3.67±5.19	0±0	d__Bacteria; p__Acidobacteriota; c__Vicinamibacteria; o__Vicinamibacterales; f__Vicinamibacteraceae; g__Vicinamibacteraceae; s__unclassified_Vicinamibacteraceae
ASV_863	12.33±0.94	7.33±1.89	1.67±2.36	6.33±4.5	4.67±3.4	d__Bacteria; p__Entotheonellaeota; c__Entotheonellia; o__Entotheonellales; f__Entotheonellaceae; g__Entotheonellaceae; s__uncultured_bacterium
ASV_699	0±0	0±0	8±7.48	24.33±3.09	0±0	d__Bacteria; p__Chloroflexi; c__Gitt-GS-136; o__Gitt-GS-136; f__Gitt-GS-136; g__Gitt-GS-136; s__unclassified_Gitt-GS-136
ASV_754	2.33±3.3	10.67±4.11	6.33±3.3	7.67±5.79	5.33±3.86	d__Bacteria; p__Proteobacteria; c__Alphaproteobacteria; o__Rhodobacterales; f__Rhodobacteraceae; g__Limibaculum; s__uncultured_bacterium
ASV_925	24±17.66	0±0	0±0	0±0	8.33±11.79	d__Bacteria; p__Proteobacteria; c__Gammaproteobacteria; o__Burkholderiales; f__Nitrosomonadaceae; g__MND1; s__unclassified_MND1
ASV_905	3±4.24	3.33±4.71	8.67±1.89	3.67±2.87	13.67±7.13	d__Bacteria; p__Verrucomicrobiota; c__Verrucomicrobiae; o__Pedosphaerales; f__Pedosphaeraceae; g__Pedosphaeraceae; s__uncultured_soil
ASV_832	12.33±8.96	10.33±8.18	4±5.66	5.67±8.01	0±0	d__Bacteria; p__Proteobacteria; c__Gammaproteobacteria; o__Steroidobacterales; f__Steroidobacteraceae; g__Steroidobacter; s__unclassified_Steroidobacter
ASV_897	0±0	5±4.08	18.67±0.94	8.67±2.05	0±0	d__Bacteria; p__Acidobacteriota; c__Acidobacteriae; o__Subgroup_15; f__Subgroup_15; g__Subgroup_15; s__uncultured_bacterium
ASV_904	4.67±4.64	2±1.63	13±3.74	1.67±2.36	11±2.94	d__Bacteria; p__Acidobacteriota; c__Subgroup_22; o__Subgroup_22; f__Subgroup_22; g__Subgroup_22; s__uncultured_proteobacterium
ASV_840	0±0	11±1.63	4.33±3.09	15.67±4.19	1.33±1.89	d__Bacteria; p__Gemmatimonadota; c__Gemmatimonadetes; o__Gemmatimonadales; f__Gemmatimonadaceae; g__uncultured; s__uncultured_Gemmatimonadetes
ASV_853	4.67±6.6	13±0	2.33±3.3	3.67±5.19	8.67±2.36	d__Bacteria; p__Actinobacteriota; c__Acidimicrobiia; o__uncultured; f__uncultured; g__uncultured; s__uncultured_Acidimicrobiia
ASV_885	0±0	6±8.49	20.33±14.38	6±8.49	0±0	d__Bacteria; p__Actinobacteriota; c__Thermoleophilia; o__Gaiellales; f__uncultured; g__uncultured; s__unclassified_uncultured
ASV_947	14±3.56	4±3.27	2.67±3.77	4±2.94	7.67±5.44	d__Bacteria; p__Proteobacteria; c__Alphaproteobacteria; o__Rhizobiales; f__Methyloligellaceae; g__uncultured; s__unclassified_uncultured
ASV_893	0±0	9±0	17±6.98	6±5.35	0±0	d__Bacteria; p__Gemmatimonadota; c__BD2-11_terrestrial_group; o__BD2-11_terrestrial_group; f__BD2-11_terrestrial_group; g__BD2-11_terrestrial_group; s__uncultured_soil
ASV_895	0±0	6.67±9.43	7.67±5.56	13±9.9	4.67±6.6	d__Bacteria; p__Actinobacteriota; c__Actinobacteria; o__Propionibacteriales; f__Nocardioidaceae; g__Marmoricola; s__unclassified_Marmoricola
ASV_744	5.33±4.11	0±0	0±0	9.67±5.79	17±3.74	d__Bacteria; p__Actinobacteriota; c__Actinobacteria; o__Propionibacteriales; f__Nocardioidaceae; g__Nocardioides; s__unclassified_Nocardioides
ASV_793	0±0	4.33±6.13	12.33±1.25	15.33±7.41	0±0	d__Bacteria; p__Acidobacteriota; c__Blastocatellia; o__Pyrinomonadales; f__Pyrinomonadaceae; g__RB41; s__uncultured_Acidobacteriaceae
ASV_817	0±0	20.33±2.62	0±0	11.67±1.7	0±0	d__Bacteria; p__Proteobacteria; c__Alphaproteobacteria; o__Sphingomonadales; f__Sphingomonadaceae; g__Sphingomonas; s__unclassified_Sphingomonas
ASV_843	3.67±5.19	12.67±12.68	0±0	2.67±3.77	13±3.74	d__Bacteria; p__Proteobacteria; c__Alphaproteobacteria; o__Sphingomonadales; f__Sphingomonadaceae; g__Sphingomonas; s__unclassified_Sphingomonas
ASV_894	1.33±0.94	6±2.45	12±2.94	9±2.94	3.67±3.3	d__Bacteria; p__Gemmatimonadota; c__Gemmatimonadetes; o__Gemmatimonadales; f__Gemmatimonadaceae; g__uncultured; s__unclassified_uncultured
ASV_934	6.67±5.31	15±3.74	0±0	10.33±0.94	0±0	d__Bacteria; p__Proteobacteria; c__Gammaproteobacteria; o__Steroidobacterales; f__Steroidobacteraceae; g__uncultured; s__unclassified_uncultured
ASV_968	16±8.6	0±0	2±2.83	1.67±2.36	12±2.45	d__Bacteria; p__Acidobacteriota; c__Acidobacteriae; o__Bryobacterales; f__Bryobacteraceae; g__Bryobacter; s__unclassified_Bryobacter
ASV_953	0±0	0±0	31.67±8.26	0±0	0±0	d__Bacteria; p__Chloroflexi; c__Gitt-GS-136; o__Gitt-GS-136; f__Gitt-GS-136; g__Gitt-GS-136; s__uncultured_bacterium
ASV_1025	28±4.55	0±0	0±0	0±0	3.67±5.19	d__Bacteria; p__Latescibacterota; c__Latescibacteria; o__Latescibacterales; f__Latescibacteraceae; g__Latescibacteraceae; s__uncultured_bacterium
ASV_801	6.67±1.25	5.33±1.25	6.67±1.25	9.67±7.04	3.33±2.49	d__Bacteria; p__Chloroflexi; c__OLB14; o__OLB14; f__OLB14; g__OLB14; s__unclassified_OLB14
ASV_713	0±0	5.33±7.54	3±4.24	18.33±3.3	5±7.07	d__Bacteria; p__Chloroflexi; c__P2-11E; o__P2-11E; f__P2-11E; g__P2-11E; s__uncultured_bacterium
ASV_991	17±13.88	0±0	10.33±7.32	0±0	4.33±6.13	d__Bacteria; p__Gemmatimonadota; c__S0134_terrestrial_group; o__S0134_terrestrial_group; f__S0134_terrestrial_group; g__S0134_terrestrial_group; s__uncultured_bacterium
ASV_902	0±0	0±0	25.67±2.87	6±8.49	0±0	d__Bacteria; p__Gemmatimonadota; c__Gemmatimonadetes; o__Gemmatimonadales; f__Gemmatimonadaceae; g__uncultured; s__unclassified_uncultured
ASV_909	25±5.66	0±0	0±0	0±0	6.33±2.62	d__Bacteria; p__Bacteroidota; c__Bacteroidia; o__Flavobacteriales; f__Flavobacteriaceae; g__Flavobacterium; s__Flavobacterium_limnosediminis
ASV_856	5±5.1	5±0.82	7.33±0.94	10±1.63	4±2.94	d__Bacteria; p__Chloroflexi; c__KD4-96; o__KD4-96; f__KD4-96; g__KD4-96; s__uncultured_bacterium
ASV_845	0±0	10.67±3.68	5.33±3.86	15.33±3.4	0±0	d__Bacteria; p__Gemmatimonadota; c__Longimicrobia; o__Longimicrobiales; f__Longimicrobiaceae; g__Longimicrobiaceae; s__uncultured_bacterium
ASV_861	7.67±0.47	5.33±3.77	5.33±4.5	5.67±4.03	7.33±2.49	d__Bacteria; p__MBNT15; c__MBNT15; o__MBNT15; f__MBNT15; g__MBNT15; s__uncultured_Myxococcales
ASV_887	2.33±3.3	7.67±5.79	12.67±2.87	0±0	8.67±3.09	d__Bacteria; p__Proteobacteria; c__Gammaproteobacteria; o__Burkholderiales; f__Comamonadaceae; g__Polaromonas; s__unclassified_Polaromonas
ASV_859	6.33±8.96	4.67±6.6	11.67±8.26	4.67±6.6	4±5.66	d__Bacteria; p__unclassified_Bacteria; c__unclassified_Bacteria; o__unclassified_Bacteria; f__unclassified_Bacteria; g__unclassified_Bacteria; s__unclassified_Bacteria
ASV_868	7.67±5.44	0±0	12±2.94	0±0	11.67±1.25	d__Bacteria; p__Bacteroidota; c__Bacteroidia; o__Cytophagales; f__Microscillaceae; g__uncultured; s__metagenome
ASV_875	7.33±5.25	8±1.41	0.67±0.94	7.33±5.19	7.67±6.13	d__Bacteria; p__Actinobacteriota; c__Thermoleophilia; o__Solirubrobacterales; f__67-14; g__67-14; s__uncultured_bacterium
ASV_915	12.33±11.15	4.67±6.6	0±0	14±9.93	0±0	d__Bacteria; p__Actinobacteriota; c__Thermoleophilia; o__Solirubrobacterales; f__67-14; g__67-14; s__unclassified_67-14
ASV_880	2.33±3.3	12.33±3.3	10.33±2.05	3±4.24	3±2.45	d__Bacteria; p__Gemmatimonadota; c__BD2-11_terrestrial_group; o__BD2-11_terrestrial_group; f__BD2-11_terrestrial_group; g__BD2-11_terrestrial_group; s__unclassified_BD2-11_terrestrial_group
ASV_948	13.67±3.77	1.33±1.89	4.33±3.68	4.33±2.05	7.33±1.89	d__Bacteria; p__Chloroflexi; c__Anaerolineae; o__Caldilineales; f__Caldilineaceae; g__Litorilinea; s__uncultured_soil
ASV_886	3.67±5.19	0±0	17±7.79	0±0	10.33±7.59	d__Bacteria; p__Nitrospirota; c__Nitrospiria; o__Nitrospirales; f__Nitrospiraceae; g__Nitrospira; s__uncultured_Green
ASV_951	15±2.94	4.33±6.13	0±0	3.67±5.19	8±5.89	d__Bacteria; p__Acidobacteriota; c__Holophagae; o__Subgroup_7; f__Subgroup_7; g__Subgroup_7; s__metagenome
ASV_918	1.33±1.89	4±5.66	2.67±3.77	18.33±4.5	4.67±6.6	d__Bacteria; p__Acidobacteriota; c__Vicinamibacteria; o__Vicinamibacterales; f__Vicinamibacteraceae; g__Vicinamibacteraceae; s__unclassified_Vicinamibacteraceae
ASV_874	4±5.66	11±7.87	3.67±5.19	6.33±5.79	5.67±8.01	d__Bacteria; p__Proteobacteria; c__Alphaproteobacteria; o__Rhodobacterales; f__Rhodobacteraceae; g__Amaricoccus; s__uncultured_bacterium
ASV_822	3±4.24	9±6.98	13.67±3.3	5±5.72	0±0	d__Bacteria; p__Firmicutes; c__Bacilli; o__Bacillales; f__Bacillaceae; g__Bacillus; s__unclassified_Bacillus
ASV_988	20.33±14.84	0±0	0±0	0±0	10.33±9.53	d__Bacteria; p__Myxococcota; c__bacteriap25; o__bacteriap25; f__bacteriap25; g__bacteriap25; s__uncultured_soil
ASV_860	0±0	10±3.56	10.67±3.3	10±1.63	0±0	d__Bacteria; p__Gemmatimonadota; c__Gemmatimonadetes; o__Gemmatimonadales; f__Gemmatimonadaceae; g__Gemmatimonas; s__uncultured_bacterium
ASV_778	0±0	10.33±3.3	13.33±9.43	4.33±3.09	2.67±3.77	d__Bacteria; p__Latescibacterota; c__Latescibacterota; o__Latescibacterota; f__Latescibacterota; g__Latescibacterota; s__unclassified_Latescibacterota
ASV_800	0±0	9±6.48	6.67±4.78	15±2.83	0±0	d__Bacteria; p__Latescibacterota; c__Latescibacterota; o__Latescibacterota; f__Latescibacterota; g__Latescibacterota; s__uncultured_soil
ASV_883	0±0	17±14.31	2.67±3.77	11±8.04	0±0	d__Bacteria; p__Actinobacteriota; c__Actinobacteria; o__Micromonosporales; f__Micromonosporaceae; g__Luedemannella; s__uncultured_bacterium
ASV_873	0.33±0.47	15.33±7.72	0.33±0.47	11.33±3.86	3.33±1.7	d__Bacteria; p__Acidobacteriota; c__Blastocatellia; o__Pyrinomonadales; f__Pyrinomonadaceae; g__RB41; s__uncultured_Acidobacteriaceae
ASV_851	0±0	14.33±1.25	2±2.83	10.67±0.47	3.67±5.19	d__Bacteria; p__Proteobacteria; c__Alphaproteobacteria; o__Reyranellales; f__Reyranellaceae; g__Reyranella; s__unclassified_Reyranella
ASV_937	2.33±3.3	12±4.24	7.33±0.94	9±3.56	0±0	d__Bacteria; p__Acidobacteriota; c__Holophagae; o__Subgroup_7; f__Subgroup_7; g__Subgroup_7; s__unclassified_Subgroup_7
ASV_946	12.33±4.5	0.33±0.47	6.67±2.36	1.33±1.89	10±0.82	d__Bacteria; p__Desulfobacterota; c__uncultured; o__uncultured; f__uncultured; g__uncultured; s__unclassified_uncultured
ASV_970	10.67±7.59	0±0	0±0	4.67±4.64	15.33±1.25	d__Bacteria; p__Myxococcota; c__Polyangia; o__Polyangiales; f__Sandaracinaceae; g__uncultured; s__metagenome
ASV_899	0±0	10±5.89	9.67±3.09	5.67±1.7	5.33±3.86	d__Bacteria; p__Planctomycetota; c__Phycisphaerae; o__Tepidisphaerales; f__WD2101_soil_group; g__WD2101_soil_group; s__uncultured_soil
ASV_913	12±8.83	0±0	2.33±3.3	5.67±4.03	10.33±0.94	d__Bacteria; p__Actinobacteriota; c__Thermoleophilia; o__Solirubrobacterales; f__67-14; g__67-14; s__metagenome
ASV_1022	10±0	0±0	3.67±2.87	0±0	16.67±3.3	d__Bacteria; p__Acidobacteriota; c__Acidobacteriae; o__Bryobacterales; f__Bryobacteraceae; g__Bryobacter; s__unclassified_Bryobacter
ASV_896	8.67±2.62	1±1.41	14.33±1.25	1.33±1.89	5±3.56	d__Bacteria; p__Proteobacteria; c__Gammaproteobacteria; o__CCD24; f__CCD24; g__CCD24; s__uncultured_gamma
ASV_932	15.33±1.25	0±0	0±0	5±3.56	10±1.41	d__Bacteria; p__Chloroflexi; c__KD4-96; o__KD4-96; f__KD4-96; g__KD4-96; s__uncultured_bacterium
ASV_834	0±0	6.67±4.99	12±4.24	9.33±7.04	2.33±3.3	d__Bacteria; p__Actinobacteriota; c__MB-A2-108; o__MB-A2-108; f__MB-A2-108; g__MB-A2-108; s__uncultured_bacterium
ASV_836	3±2.16	9.67±2.36	0±0	0±0	17.67±3.09	d__Bacteria; p__Proteobacteria; c__Gammaproteobacteria; o__Burkholderiales; f__Nitrosomonadaceae; g__MND1; s__unclassified_MND1
ASV_855	0±0	4.33±3.09	15±10.98	11±2.16	0±0	d__Bacteria; p__Methylomirabilota; c__Methylomirabilia; o__Rokubacteriales; f__Rokubacteriales; g__Rokubacteriales; s__uncultured_bacterium
ASV_884	7±9.9	10.33±14.61	0±0	5.33±7.54	7.67±10.84	d__Bacteria; p__Proteobacteria; c__Gammaproteobacteria; o__Steroidobacterales; f__Steroidobacteraceae; g__Steroidobacter; s__unclassified_Steroidobacter
ASV_891	0±0	16.67±3.3	2.67±3.77	8.67±6.18	2.33±3.3	d__Bacteria; p__Proteobacteria; c__Gammaproteobacteria; o__Burkholderiales; f__TRA3-20; g__TRA3-20; s__metagenome
ASV_993	6±2.16	4±5.66	5.33±3.77	6.33±1.7	8.67±6.94	d__Bacteria; p__Proteobacteria; c__Gammaproteobacteria; o__Burkholderiales; f__TRA3-20; g__TRA3-20; s__unclassified_TRA3-20
ASV_1011	16.67±8.01	1±1.41	4.33±2.62	0.33±0.47	8±3.56	d__Bacteria; p__Proteobacteria; c__Gammaproteobacteria; o__Burkholderiales; f__TRA3-20; g__TRA3-20; s__unclassified_TRA3-20
ASV_803	7±9.9	0±0	0±0	17.67±2.49	5.67±8.01	d__Bacteria; p__Acidobacteriota; c__Vicinamibacteria; o__Vicinamibacterales; f__Vicinamibacteraceae; g__Vicinamibacteraceae; s__unclassified_Vicinamibacteraceae
ASV_867	0±0	12.33±8.73	0±0	18±2.94	0±0	d__Bacteria; p__Acidobacteriota; c__Vicinamibacteria; o__Vicinamibacterales; f__Vicinamibacteraceae; g__Vicinamibacteraceae; s__unclassified_Vicinamibacteraceae
ASV_898	5.67±4.03	6±4.32	13.33±0.94	2.33±3.3	2.67±1.89	d__Bacteria; p__Myxococcota; c__Polyangia; o__Haliangiales; f__Haliangiaceae; g__Haliangium; s__uncultured_bacterium
ASV_869	0.33±0.47	6.33±4.92	10.33±0.47	3.67±3.86	9.33±3.3	d__Bacteria; p__Chloroflexi; c__JG30-KF-CM66; o__JG30-KF-CM66; f__JG30-KF-CM66; g__JG30-KF-CM66; s__unclassified_JG30-KF-CM66
ASV_912	10±3.56	1±0.82	0.67±0.94	1.67±1.7	16.67±2.87	d__Bacteria; p__Proteobacteria; c__Gammaproteobacteria; o__Xanthomonadales; f__Xanthomonadaceae; g__Lysobacter; s__unclassified_Lysobacter
ASV_844	0±0	4.67±6.6	25.33±1.7	0±0	0±0	d__Bacteria; p__NB1-j; c__NB1-j; o__NB1-j; f__NB1-j; g__NB1-j; s__uncultured_bacterium
ASV_813	0±0	16.33±2.05	4±2.94	9.67±1.89	0±0	d__Bacteria; p__Proteobacteria; c__Alphaproteobacteria; o__Sphingomonadales; f__Sphingomonadaceae; g__Sphingomonas; s__unclassified_Sphingomonas
ASV_943	15.67±11.26	0±0	0±0	0.67±0.94	13.33±2.05	d__Bacteria; p__Verrucomicrobiota; c__Verrucomicrobiae; o__Chthoniobacterales; f__Chthoniobacteraceae; g__Chthoniobacter; s__metagenome
ASV_976	16±2.94	0±0	4.67±3.4	2.33±2.62	6.67±4.71	d__Bacteria; p__NB1-j; c__NB1-j; o__NB1-j; f__NB1-j; g__NB1-j; s__unclassified_NB1-j
ASV_1017	6±8.49	3±4.24	12.33±9.81	3.67±5.19	4.67±3.4	d__Bacteria; p__Methylomirabilota; c__Methylomirabilia; o__Rokubacteriales; f__Rokubacteriales; g__Rokubacteriales; s__uncultured_bacterium
ASV_781	0±0	0±0	0±0	29.67±41.96	0±0	d__Bacteria; p__Acidobacteriota; c__Thermoanaerobaculia; o__Thermoanaerobaculales; f__Thermoanaerobaculaceae; g__Subgroup_10; s__uncultured_soil
ASV_1054	4.33±6.13	11±2.16	0±0	1±1.41	13.33±2.49	d__Bacteria; p__Acidobacteriota; c__Subgroup_5; o__Subgroup_5; f__Subgroup_5; g__Subgroup_5; s__uncultured_bacterium
ASV_911	7.33±5.25	5±4.08	11.67±3.4	2.67±3.77	3±4.24	d__Bacteria; p__Verrucomicrobiota; c__Verrucomicrobiae; o__Verrucomicrobiales; f__Verrucomicrobiaceae; g__uncultured; s__uncultured_Verrucomicrobia
ASV_878	2.67±3.77	9.67±7.13	6.33±4.5	9±6.38	2±2.83	d__Bacteria; p__Acidobacteriota; c__Vicinamibacteria; o__Vicinamibacterales; f__Vicinamibacteraceae; g__Vicinamibacteraceae; s__unclassified_Vicinamibacteraceae
ASV_941	4.67±6.6	9.33±7.36	4±5.66	7.67±1.25	3.67±2.62	d__Bacteria; p__Proteobacteria; c__Alphaproteobacteria; o__Tistrellales; f__Geminicoccaceae; g__Candidatus_Alysiosphaera; s__uncultured_Alphaproteobacteria
ASV_1091	10.67±9.98	0±0	0±0	0±0	18.67±13.6	d__Bacteria; p__Methylomirabilota; c__Methylomirabilia; o__Rokubacteriales; f__Rokubacteriales; g__Rokubacteriales; s__uncultured_Firmicutes
ASV_926	10.33±7.32	1.67±2.36	0±0	0±0	17.33±1.89	d__Bacteria; p__Acidobacteriota; c__Vicinamibacteria; o__Subgroup_17; f__Subgroup_17; g__Subgroup_17; s__unclassified_Subgroup_17
ASV_939	8.33±7.41	4.33±4.19	2±1.63	4.33±2.05	10.33±2.87	d__Bacteria; p__Chloroflexi; c__TK10; o__TK10; f__TK10; g__TK10; s__uncultured_bacterium
ASV_914	12±1.41	0±0	0±0	5.67±8.01	11.67±3.86	d__Bacteria; p__Acidobacteriota; c__Vicinamibacteria; o__Vicinamibacterales; f__uncultured; g__uncultured; s__uncultured_Acidobacteria
ASV_963	6±8.49	10±4.24	4.67±6.6	4±3.74	4.33±6.13	d__Bacteria; p__Entotheonellaeota; c__Entotheonellia; o__Entotheonellales; f__Entotheonellaceae; g__Entotheonellaceae; s__uncultured_bacterium
ASV_1006	20±4.08	0±0	0±0	0±0	9±6.98	d__Bacteria; p__Chloroflexi; c__KD4-96; o__KD4-96; f__KD4-96; g__KD4-96; s__unclassified_KD4-96
ASV_1048	11±1.41	2.67±3.77	0±0	4.33±6.13	11±5.66	d__Bacteria; p__Chloroflexi; c__KD4-96; o__KD4-96; f__KD4-96; g__KD4-96; s__unclassified_KD4-96
ASV_928	0±0	0±0	29±4.24	0±0	0±0	d__Bacteria; p__Proteobacteria; c__Gammaproteobacteria; o__Burkholderiales; f__Nitrosomonadaceae; g__MND1; s__unclassified_MND1
ASV_842	4±5.66	4.67±3.3	0±0	4±2.83	16.33±6.94	d__Bacteria; p__Cyanobacteria; c__Cyanobacteriia; o__Cyanobacteriales; f__Cyanobacteriales_Incertae_Sedis; g__Phormidium_SAG_81.79; s__Phormidium_uncinatum
ASV_958	0±0	6.67±2.05	10.33±4.19	12±5.66	0±0	d__Bacteria; p__Acidobacteriota; c__Thermoanaerobaculia; o__Thermoanaerobaculales; f__Thermoanaerobaculaceae; g__Subgroup_10; s__unclassified_Subgroup_10
ASV_1045	6.67±0.94	10.67±6.8	4±5.66	5±0.82	2.67±3.77	d__Bacteria; p__Acidobacteriota; c__Subgroup_21; o__Subgroup_21; f__Subgroup_21; g__Subgroup_21; s__uncultured_bacterium
ASV_1126	13.67±3.09	0±0	0±0	7.33±10.37	8±2.16	d__Bacteria; p__Proteobacteria; c__Alphaproteobacteria; o__Caulobacterales; f__Hyphomonadaceae; g__SWB02; s__unclassified_SWB02
ASV_1120	12.33±7.41	0±0	0±0	0±0	16.67±2.49	d__Bacteria; p__Proteobacteria; c__Gammaproteobacteria; o__Burkholderiales; f__Oxalobacteraceae; g__unclassified_Oxalobacteraceae; s__unclassified_Oxalobacteraceae
ASV_933	17±2.16	0±0	0±0	0±0	12±6.68	d__Bacteria; p__Bacteroidota; c__Bacteroidia; o__Cytophagales; f__Microscillaceae; g__uncultured; s__unclassified_uncultured
ASV_996	0±0	7±5.72	22±6.16	0±0	0±0	d__Bacteria; p__Acidobacteriota; c__Vicinamibacteria; o__Vicinamibacterales; f__uncultured; g__uncultured; s__uncultured_Acidobacteria
ASV_1032	15.67±2.62	0.33±0.47	4±3.74	2.33±2.05	6.67±3.3	d__Bacteria; p__Acidobacteriota; c__Vicinamibacteria; o__Vicinamibacterales; f__Vicinamibacteraceae; g__Vicinamibacteraceae; s__uncultured_bacterium
ASV_1000	11±1.63	0±0	8±5.89	0±0	9.67±0.47	d__Bacteria; p__Proteobacteria; c__Alphaproteobacteria; o__Sphingomonadales; f__Sphingomonadaceae; g__Altererythrobacter; s__unclassified_Altererythrobacter
ASV_1016	0±0	6.33±8.96	20±5.35	2.33±3.3	0±0	d__Bacteria; p__Latescibacterota; c__Latescibacterota; o__Latescibacterota; f__Latescibacterota; g__Latescibacterota; s__uncultured_bacterium
ASV_806	0±0	2.33±3.3	0±0	26.33±3.4	0±0	d__Bacteria; p__Methylomirabilota; c__Methylomirabilia; o__Rokubacteriales; f__Rokubacteriales; g__Rokubacteriales; s__uncultured_bacterium
ASV_929	0±0	11.33±8.18	17.33±12.68	0±0	0±0	d__Bacteria; p__Methylomirabilota; c__Methylomirabilia; o__Rokubacteriales; f__Rokubacteriales; g__Rokubacteriales; s__uncultured_bacterium
ASV_812	1±0.82	9±0.82	6±5.35	8.67±1.7	4±2.45	d__Bacteria; p__Acidobacteriota; c__Vicinamibacteria; o__Vicinamibacterales; f__Vicinamibacteraceae; g__Vicinamibacteraceae; s__unclassified_Vicinamibacteraceae
ASV_977	10±2.16	2.33±3.3	1.67±2.36	9±1.63	5.67±0.47	d__Bacteria; p__Acidobacteriota; c__Vicinamibacteria; o__Vicinamibacterales; f__Vicinamibacteraceae; g__Vicinamibacteraceae; s__unclassified_Vicinamibacteraceae
ASV_1065	10.67±7.93	0±0	0±0	4±3.27	14±0	d__Bacteria; p__Acidobacteriota; c__Vicinamibacteria; o__Vicinamibacterales; f__Vicinamibacteraceae; g__Vicinamibacteraceae; s__unclassified_Vicinamibacteraceae
ASV_921	0±0	5±7.07	2.33±3.3	10.67±3.3	10.33±7.32	d__Bacteria; p__Proteobacteria; c__Gammaproteobacteria; o__Burkholderiales; f__B1-7BS; g__B1-7BS; s__uncultured_bacterium
ASV_907	11±7.87	0±0	1.33±1.89	2.67±3.77	13.33±5.79	d__Bacteria; p__Proteobacteria; c__Alphaproteobacteria; o__Dongiales; f__Dongiaceae; g__Dongia; s__uncultured_Rhodospirillales
ASV_1119	26.67±24.42	0±0	0±0	0±0	1.67±1.25	d__Bacteria; p__Bacteroidota; c__Bacteroidia; o__Flavobacteriales; f__Flavobacteriaceae; g__Flavobacterium; s__uncultured_bacterium
ASV_888	3±4.24	4.33±6.13	2.33±3.3	14±1.41	4.67±3.68	d__Bacteria; p__Actinobacteriota; c__Thermoleophilia; o__Gaiellales; f__Gaiellaceae; g__Gaiella; s__unclassified_Gaiella
ASV_1132	11.33±2.49	4.67±1.7	2±2.83	3±2.16	7.33±6.13	d__Bacteria; p__Chloroflexi; c__Chloroflexia; o__Thermomicrobiales; f__JG30-KF-CM45; g__JG30-KF-CM45; s__unclassified_JG30-KF-CM45
ASV_960	12±5.66	2.33±3.3	1.67±2.36	2.67±2.49	9.67±2.05	d__Bacteria; p__Latescibacterota; c__Latescibacterota; o__Latescibacterota; f__Latescibacterota; g__Latescibacterota; s__unclassified_Latescibacterota
ASV_1053	12.67±13.89	4.67±6.6	0±0	3±4.24	8±11.31	d__Bacteria; p__Proteobacteria; c__Alphaproteobacteria; o__Azospirillales; f__Azospirillaceae; g__Skermanella; s__unclassified_Skermanella
ASV_1029	1.33±1.89	5.67±4.03	17±1.63	2.67±1.89	1.67±2.36	d__Bacteria; p__Acidobacteriota; c__Thermoanaerobaculia; o__Thermoanaerobaculales; f__Thermoanaerobaculaceae; g__Subgroup_10; s__unclassified_Subgroup_10
ASV_950	13.67±11.03	5.67±4.19	0±0	5.33±3.86	3.67±5.19	d__Bacteria; p__unclassified_Bacteria; c__unclassified_Bacteria; o__unclassified_Bacteria; f__unclassified_Bacteria; g__unclassified_Bacteria; s__unclassified_Bacteria
ASV_866	8.33±6.24	6±8.49	0±0	0±0	14±5.72	d__Bacteria; p__Actinobacteriota; c__Thermoleophilia; o__Gaiellales; f__uncultured; g__uncultured; s__unclassified_uncultured
ASV_900	2±2.83	9±6.68	3.33±4.71	4.67±4.11	9.33±13.2	d__Bacteria; p__Actinobacteriota; c__Acidimicrobiia; o__Microtrichales; f__Ilumatobacteraceae; g__uncultured; s__unclassified_uncultured
ASV_852	2.33±3.3	14.67±4.78	3.33±4.71	7.33±6.6	0.67±0.94	d__Bacteria; p__Acidobacteriota; c__Vicinamibacteria; o__Vicinamibacterales; f__Vicinamibacteraceae; g__Vicinamibacteraceae; s__uncultured_Acidobacteriaceae
ASV_944	3.33±4.71	18.33±4.5	0±0	6.33±6.34	0±0	d__Bacteria; p__Proteobacteria; c__Alphaproteobacteria; o__Rhizobiales; f__Rhizobiaceae; g__Allorhizobium-Neorhizobium-Pararhizobium-Rhizobium; s__unclassified_Allorhizobium-Neorhizobium-Pararhizobium-Rhizobium
ASV_919	5±3.74	5.33±3.4	2.67±1.89	5.33±2.05	9.67±4.99	d__Bacteria; p__NB1-j; c__NB1-j; o__NB1-j; f__NB1-j; g__NB1-j; s__uncultured_bacterium
ASV_998	0±0	22.67±7.41	5.33±4.5	0±0	0±0	d__Bacteria; p__Bacteroidota; c__Bacteroidia; o__Cytophagales; f__Microscillaceae; g__Ohtaekwangia; s__unclassified_Ohtaekwangia
ASV_959	9.67±1.7	9±2.45	3.67±2.62	4±5.66	1.67±2.36	d__Bacteria; p__Verrucomicrobiota; c__Verrucomicrobiae; o__Opitutales; f__Opitutaceae; g__Opitutus; s__uncultured_Verrucomicrobia
ASV_1059	0±0	10.67±2.49	11±0.82	6.33±4.5	0±0	d__Bacteria; p__Gemmatimonadota; c__S0134_terrestrial_group; o__S0134_terrestrial_group; f__S0134_terrestrial_group; g__S0134_terrestrial_group; s__uncultured_Gemmatimonadetes
ASV_945	5±3.56	2±2.83	19.67±1.25	1.33±1.89	0±0	d__Bacteria; p__Acidobacteriota; c__Subgroup_22; o__Subgroup_22; f__Subgroup_22; g__Subgroup_22; s__uncultured_bacterium
ASV_1020	0±0	10.33±8.18	2.67±3.77	15±2.94	0±0	d__Bacteria; p__Proteobacteria; c__Gammaproteobacteria; o__Burkholderiales; f__TRA3-20; g__TRA3-20; s__unclassified_TRA3-20
ASV_917	0±0	16±11.43	5.33±7.54	5.33±7.54	1.33±1.89	d__Bacteria; p__Gemmatimonadota; c__Gemmatimonadetes; o__Gemmatimonadales; f__Gemmatimonadaceae; g__uncultured; s__unclassified_uncultured
ASV_990	0±0	0±0	16±6.68	12±8.52	0±0	d__Bacteria; p__Gemmatimonadota; c__Gemmatimonadetes; o__Gemmatimonadales; f__Gemmatimonadaceae; g__uncultured; s__uncultured_Gemmatimonadetes
ASV_1046	23±3.27	0±0	0±0	0±0	5±3.27	d__Bacteria; p__Gemmatimonadota; c__Gemmatimonadetes; o__Gemmatimonadales; f__Gemmatimonadaceae; g__uncultured; s__uncultured_bacterium
ASV_1092	8±11.31	0±0	6.67±9.43	4.67±6.6	8.67±12.26	d__Bacteria; p__Chloroflexi; c__Anaerolineae; o__Ardenticatenales; f__uncultured; g__uncultured; s__uncultured_Litorilinea
ASV_936	3.33±1.25	3.67±5.19	11.67±3.68	6±1.41	3.33±2.49	d__Bacteria; p__Acidobacteriota; c__Vicinamibacteria; o__Vicinamibacterales; f__Vicinamibacteraceae; g__Vicinamibacteraceae; s__unclassified_Vicinamibacteraceae
ASV_987	5.67±8.01	0±0	1.67±2.36	2.67±3.77	17.67±13.57	d__Bacteria; p__Actinobacteriota; c__Thermoleophilia; o__Solirubrobacterales; f__67-14; g__67-14; s__uncultured_actinobacterium
ASV_1072	14.67±4.19	0.67±0.94	5.33±0.94	0±0	7±1.41	d__Bacteria; p__Proteobacteria; c__Alphaproteobacteria; o__Dongiales; f__Dongiaceae; g__Dongia; s__unclassified_Dongia
ASV_1140	11.33±4.03	0±0	0±0	0±0	16.33±2.87	d__Bacteria; p__Bacteroidota; c__Bacteroidia; o__Chitinophagales; f__Chitinophagaceae; g__Edaphobaculum; s__unclassified_Edaphobaculum
ASV_989	1±1.41	0.33±0.47	21±2.16	0.33±0.47	5±1.63	d__Bacteria; p__Myxococcota; c__Polyangia; o__Haliangiales; f__Haliangiaceae; g__Haliangium; s__uncultured_bacterium
ASV_1154	17.67±4.5	0±0	0±0	0±0	10±7.26	d__Bacteria; p__Latescibacterota; c__Latescibacterota; o__Latescibacterota; f__Latescibacterota; g__Latescibacterota; s__uncultured_bacterium
ASV_1007	9.33±7.04	2.67±3.77	0±0	3±4.24	12.67±1.89	d__Bacteria; p__Proteobacteria; c__Gammaproteobacteria; o__Burkholderiales; f__Nitrosomonadaceae; g__MND1; s__unclassified_MND1
ASV_962	5.67±2.05	10.33±2.36	1±1.41	8±1.63	2.67±3.77	d__Bacteria; p__Actinobacteriota; c__Actinobacteria; o__Frankiales; f__Nakamurellaceae; g__Nakamurella; s__Nakamurella_multipartita
ASV_949	6.33±8.96	7.67±10.84	2.67±3.77	4.33±6.13	6.67±9.43	d__Bacteria; p__Nitrospirota; c__Nitrospiria; o__Nitrospirales; f__Nitrospiraceae; g__Nitrospira; s__unclassified_Nitrospira
ASV_903	0±0	7.67±3.3	7.67±2.87	12.33±4.03	0±0	d__Bacteria; p__Verrucomicrobiota; c__Verrucomicrobiae; o__Pedosphaerales; f__Pedosphaeraceae; g__Pedosphaeraceae; s__uncultured_soil
ASV_882	0±0	8.67±5.44	7±1.41	10.67±2.36	1.33±1.89	d__Bacteria; p__Acidobacteriota; c__Blastocatellia; o__Pyrinomonadales; f__Pyrinomonadaceae; g__RB41; s__uncultured_bacterium
ASV_908	3±4.24	5±3.74	1.67±2.36	11.33±8.99	6.67±4.71	d__Bacteria; p__Methylomirabilota; c__Methylomirabilia; o__Rokubacteriales; f__Rokubacteriales; g__Rokubacteriales; s__uncultured_bacterium
ASV_1033	9.33±1.89	2±2.83	7±9.9	0±0	9.33±7.04	d__Bacteria; p__Methylomirabilota; c__Methylomirabilia; o__Rokubacteriales; f__Rokubacteriales; g__Rokubacteriales; s__uncultured_bacterium
ASV_967	0±0	10.67±4.03	9.67±0.47	6.33±2.49	1±1.41	d__Bacteria; p__Gemmatimonadota; c__S0134_terrestrial_group; o__S0134_terrestrial_group; f__S0134_terrestrial_group; g__S0134_terrestrial_group; s__uncultured_Gemmatimonadetes
ASV_1047	12.33±9.81	3±4.24	0±0	0±0	12.33±1.25	d__Bacteria; p__Chloroflexi; c__Dehalococcoidia; o__S085; f__S085; g__S085; s__uncultured_bacterium
ASV_1004	11±4.32	3.33±2.49	1.33±1.89	0.33±0.47	11.67±3.77	d__Bacteria; p__Bacteroidota; c__Bacteroidia; o__Cytophagales; f__Microscillaceae; g__uncultured; s__unclassified_uncultured
ASV_1023	11±2.94	0±0	3.67±5.19	1±1.41	12±0	d__Bacteria; p__Proteobacteria; c__Alphaproteobacteria; o__Defluviicoccales; f__uncultured; g__uncultured; s__unclassified_uncultured
ASV_973	0.67±0.94	5.67±0.47	18±2.16	2.33±1.7	0.67±0.94	d__Bacteria; p__Myxococcota; c__bacteriap25; o__bacteriap25; f__bacteriap25; g__bacteriap25; s__unclassified_bacteriap25
ASV_1019	6±5.35	2.67±2.05	8.33±3.3	5±3.27	5.33±1.89	d__Bacteria; p__Myxococcota; c__bacteriap25; o__bacteriap25; f__bacteriap25; g__bacteriap25; s__metagenome
ASV_1083	0±0	7.67±1.25	17.33±4.03	2.33±3.3	0±0	d__Bacteria; p__Myxococcota; c__bacteriap25; o__bacteriap25; f__bacteriap25; g__bacteriap25; s__uncultured_delta
ASV_965	11.67±8.34	0±0	0±0	0±0	15.67±6.94	d__Bacteria; p__Myxococcota; c__Polyangia; o__Haliangiales; f__Haliangiaceae; g__Haliangium; s__uncultured_bacterium
ASV_922	9.33±13.2	7±9.9	0±0	6.67±9.43	4.33±6.13	d__Bacteria; p__Chloroflexi; c__KD4-96; o__KD4-96; f__KD4-96; g__KD4-96; s__uncultured_bacterium
ASV_1021	8.33±6.02	4±3.27	4.33±3.09	5.67±4.19	5±4.08	d__Bacteria; p__Actinobacteriota; c__MB-A2-108; o__MB-A2-108; f__MB-A2-108; g__MB-A2-108; s__uncultured_bacterium
ASV_985	0±0	8±5.89	17.33±7.32	2±2.83	0±0	d__Bacteria; p__NB1-j; c__NB1-j; o__NB1-j; f__NB1-j; g__NB1-j; s__uncultured_bacterium
ASV_994	5.33±4.11	7.33±2.62	0±0	6.67±9.43	8±4.9	d__Bacteria; p__Actinobacteriota; c__Actinobacteria; o__Propionibacteriales; f__Nocardioidaceae; g__Nocardioides; s__unclassified_Nocardioides
ASV_1026	16.67±4.64	2±1.41	0±0	8.33±1.25	0.33±0.47	d__Bacteria; p__Proteobacteria; c__Gammaproteobacteria; o__Pseudomonadales; f__Pseudomonadaceae; g__Pseudomonas; s__unclassified_Pseudomonas
ASV_940	0±0	6±8.49	13.33±14.82	8±4.08	0±0	d__Bacteria; p__Proteobacteria; c__Alphaproteobacteria; o__Azospirillales; f__Azospirillaceae; g__Skermanella; s__unclassified_Skermanella
ASV_942	10.33±8.58	0±0	0±0	1±1.41	16±8.83	d__Bacteria; p__Acidobacteriota; c__Vicinamibacteria; o__Subgroup_17; f__Subgroup_17; g__Subgroup_17; s__uncultured_bacterium
ASV_986	0±0	4.33±6.13	11±15.56	12±8.64	0±0	d__Bacteria; p__Gemmatimonadota; c__Gemmatimonadetes; o__Gemmatimonadales; f__Gemmatimonadaceae; g__uncultured; s__uncultured_bacterium
ASV_1071	6.67±2.36	7.67±5.44	4.67±3.4	2±2.83	6.33±4.64	d__Bacteria; p__Proteobacteria; c__Gammaproteobacteria; o__Steroidobacterales; f__Steroidobacteraceae; g__uncultured; s__unclassified_uncultured
ASV_1010	0±0	3±4.24	10.67±8.58	13.33±4.03	0±0	d__Bacteria; p__Armatimonadota; c__Fimbriimonadia; o__Fimbriimonadales; f__Fimbriimonadaceae; g__Fimbriimonadaceae; s__uncultured_bacterium
ASV_999	7.67±4.64	4±3.27	3±2.16	8±5.1	4.33±3.09	d__Bacteria; p__Proteobacteria; c__Gammaproteobacteria; o__Burkholderiales; f__Nitrosomonadaceae; g__MND1; s__unclassified_MND1
ASV_935	0±0	3±4.24	14.33±1.25	9.67±6.94	0±0	d__Bacteria; p__Acidobacteriota; c__Blastocatellia; o__Pyrinomonadales; f__Pyrinomonadaceae; g__RB41; s__unclassified_RB41
ASV_901	0±0	3.67±5.19	0±0	10.67±4.64	12.67±8.96	d__Bacteria; p__Proteobacteria; c__Alphaproteobacteria; o__Sphingomonadales; f__Sphingomonadaceae; g__Sphingomonas; s__unclassified_Sphingomonas
ASV_954	3±2.45	0.33±0.47	19.33±5.56	0±0	4.33±4.19	d__Bacteria; p__Acidobacteriota; c__Acidobacteriae; o__Subgroup_2; f__Subgroup_2; g__Subgroup_2; s__uncultured_bacterium
ASV_961	7.67±0.47	3.33±2.49	2.67±2.05	0±0	13.33±3.86	d__Bacteria; p__Acidobacteriota; c__Vicinamibacteria; o__Vicinamibacterales; f__uncultured; g__uncultured; s__uncultured_Acidobacteriales
ASV_1155	12±3.74	3.33±4.71	0±0	0±0	11.67±10.78	d__Bacteria; p__Acidobacteriota; c__Vicinamibacteria; o__Vicinamibacterales; f__uncultured; g__uncultured; s__uncultured_Acidobacteria
ASV_938	1.33±1.89	7.33±5.44	4.33±3.3	14±5.35	0±0	d__Bacteria; p__Actinobacteriota; c__Actinobacteria; o__Micromonosporales; f__Micromonosporaceae; g__Virgisporangium; s__unclassified_Virgisporangium
ASV_916	0±0	10.33±7.59	9.67±13.67	4.67±3.68	2±2.83	d__Bacteria; p__Gemmatimonadota; c__AKAU4049; o__AKAU4049; f__AKAU4049; g__AKAU4049; s__unclassified_AKAU4049
ASV_1123	0±0	10±2.16	8.67±7.36	6.33±4.64	1.67±2.36	d__Bacteria; p__Acidobacteriota; c__Acidobacteriae; o__Bryobacterales; f__Bryobacteraceae; g__Bryobacter; s__unclassified_Bryobacter
ASV_1042	6.67±9.43	16.67±0.94	3.33±4.71	0±0	0±0	d__Bacteria; p__Proteobacteria; c__Alphaproteobacteria; o__Sphingomonadales; f__Sphingomonadaceae; g__Novosphingobium; s__unclassified_Novosphingobium
ASV_1066	6±2.94	10±0.82	0±0	4.67±2.87	6±4.32	d__Bacteria; p__Proteobacteria; c__Gammaproteobacteria; o__Xanthomonadales; f__Xanthomonadaceae; g__Pseudoxanthomonas; s__unclassified_Pseudoxanthomonas
ASV_955	0±0	0±0	15.67±15.06	8±5.72	3±4.24	d__Bacteria; p__Methylomirabilota; c__Methylomirabilia; o__Rokubacteriales; f__Rokubacteriales; g__Rokubacteriales; s__uncultured_bacterium
ASV_1005	11.33±9.84	0±0	2.67±3.77	0±0	12.67±1.7	d__Bacteria; p__Acidobacteriota; c__Thermoanaerobaculia; o__Thermoanaerobaculales; f__Thermoanaerobaculaceae; g__Subgroup_10; s__uncultured_prokaryote
ASV_974	1±1.41	8.33±6.24	5±3.74	7±5.72	5.33±4.99	d__Bacteria; p__Actinobacteriota; c__Thermoleophilia; o__Gaiellales; f__uncultured; g__uncultured; s__uncultured_Rubrobacteria
ASV_975	0±0	7.33±3.4	12.33±3.09	7±4.08	0±0	d__Bacteria; p__Acidobacteriota; c__Vicinamibacteria; o__Vicinamibacterales; f__uncultured; g__uncultured; s__uncultured_Acidobacteriaceae
ASV_997	2.67±3.77	5.33±4.99	11.33±2.62	7.33±1.25	0±0	d__Bacteria; p__Chloroflexi; c__Anaerolineae; o__Caldilineales; f__Caldilineaceae; g__uncultured; s__uncultured_bacterium
ASV_1208	0±0	0±0	26.33±8.73	0±0	0±0	d__Bacteria; p__Gemmatimonadota; c__BD2-11_terrestrial_group; o__BD2-11_terrestrial_group; f__BD2-11_terrestrial_group; g__BD2-11_terrestrial_group; s__metagenome
ASV_1061	11.67±1.7	0±0	6.33±4.92	4.67±4.11	3.67±2.87	d__Bacteria; p__Entotheonellaeota; c__Entotheonellia; o__Entotheonellales; f__Entotheonellaceae; g__Entotheonellaceae; s__uncultured_bacterium
ASV_1057	0±0	20±1.41	0±0	0±0	6.33±4.92	d__Bacteria; p__Bacteroidota; c__Bacteroidia; o__Chitinophagales; f__Chitinophagaceae; g__Ferruginibacter; s__unclassified_Ferruginibacter
ASV_1125	12.33±1.25	0±0	0±0	0±0	14±1.41	d__Bacteria; p__Bacteroidota; c__Bacteroidia; o__Flavobacteriales; f__Flavobacteriaceae; g__Flavobacterium; s__unclassified_Flavobacterium
ASV_1162	13.33±4.5	4±2.83	5±2.16	0±0	4±2.94	d__Bacteria; p__NB1-j; c__NB1-j; o__NB1-j; f__NB1-j; g__NB1-j; s__uncultured_Green
ASV_927	0±0	18±13.64	0±0	0±0	8.33±11.79	d__Bacteria; p__Acidobacteriota; c__Blastocatellia; o__Pyrinomonadales; f__Pyrinomonadaceae; g__RB41; s__unclassified_RB41
ASV_1128	0±0	26.33±1.25	0±0	0±0	0±0	d__Bacteria; p__Acidobacteriota; c__Blastocatellia; o__Pyrinomonadales; f__Pyrinomonadaceae; g__RB41; s__unclassified_RB41
ASV_995	0±0	12.33±4.11	0±0	14±2.16	0±0	d__Bacteria; p__Proteobacteria; c__Alphaproteobacteria; o__Sphingomonadales; f__Sphingomonadaceae; g__Sphingomonas; s__unclassified_Sphingomonas
ASV_1003	0±0	0±0	0±0	0±0	26.33±4.99	d__Bacteria; p__Proteobacteria; c__Gammaproteobacteria; o__Burkholderiales; f__TRA3-20; g__TRA3-20; s__uncultured_gamma
ASV_910	0±0	6.67±9.43	0±0	19.67±3.3	0±0	d__Bacteria; p__unclassified_Bacteria; c__unclassified_Bacteria; o__unclassified_Bacteria; f__unclassified_Bacteria; g__unclassified_Bacteria; s__unclassified_Bacteria
ASV_1131	7±5.1	15.33±4.92	1.67±2.36	0±0	2.33±3.3	d__Bacteria; p__Proteobacteria; c__Alphaproteobacteria; o__Rhizobiales; f__Xanthobacteraceae; g__uncultured; s__unclassified_uncultured
ASV_1076	0±0	12±4.32	7.33±10.37	7±5.35	0±0	d__Bacteria; p__Acidobacteriota; c__Vicinamibacteria; o__Vicinamibacterales; f__Vicinamibacteraceae; g__Vicinamibacteraceae; s__unclassified_Vicinamibacteraceae
ASV_1058	0±0	12.67±9.84	10.33±2.87	3±4.24	0±0	d__Bacteria; p__Firmicutes; c__Bacilli; o__Bacillales; f__Bacillaceae; g__Bacillus; s__Bacillus_funiculus
ASV_1030	4.33±6.13	0±0	4±5.66	5.67±4.19	12±8.83	d__Bacteria; p__Actinobacteriota; c__Thermoleophilia; o__Gaiellales; f__Gaiellaceae; g__Gaiella; s__uncultured_bacterium
ASV_1113	6.33±1.89	9.67±3.68	8.67±6.13	1.33±1.89	0±0	d__Bacteria; p__Proteobacteria; c__Gammaproteobacteria; o__Xanthomonadales; f__Xanthomonadaceae; g__Lysobacter; s__unclassified_Lysobacter
ASV_1051	0±0	12.33±6.18	7.33±1.25	6.33±8.96	0±0	d__Bacteria; p__Actinobacteriota; c__MB-A2-108; o__MB-A2-108; f__MB-A2-108; g__MB-A2-108; s__uncultured_bacterium
ASV_1055	8.67±3.3	9±6.38	0±0	1.67±2.36	6.67±4.71	d__Bacteria; p__MBNT15; c__MBNT15; o__MBNT15; f__MBNT15; g__MBNT15; s__uncultured_bacterium
ASV_1211	7±1.41	0±0	10.67±0.94	1±1.41	7.33±3.09	d__Bacteria; p__Acidobacteriota; c__Acidobacteriae; o__PAUC26f; f__PAUC26f; g__PAUC26f; s__uncultured_Acidobacteria
ASV_1250	12.33±3.3	0±0	2±2.83	0±0	11.67±3.86	d__Bacteria; p__Actinobacteriota; c__Acidimicrobiia; o__unclassified_Acidimicrobiia; f__unclassified_Acidimicrobiia; g__unclassified_Acidimicrobiia; s__unclassified_Acidimicrobiia
ASV_957	10±7.26	0±0	7.67±1.7	6±2.94	2.33±3.3	d__Bacteria; p__Proteobacteria; c__Gammaproteobacteria; o__Burkholderiales; f__Comamonadaceae; g__unclassified_Comamonadaceae; s__unclassified_Comamonadaceae
ASV_1067	8.67±12.26	4.33±6.13	0±0	3±4.24	10±14.14	d__Bacteria; p__Chloroflexi; c__Anaerolineae; o__Ardenticatenales; f__uncultured; g__uncultured; s__uncultured_Litorilinea
ASV_1223	10.67±2.87	6.33±0.47	6±8.49	3±4.24	0±0	d__Bacteria; p__Acidobacteriota; c__Vicinamibacteria; o__Vicinamibacterales; f__uncultured; g__uncultured; s__unclassified_uncultured
ASV_1097	8±3.56	1±1.41	0.67±0.94	3.33±4.03	13±4.32	d__Bacteria; p__Acidobacteriota; c__Vicinamibacteria; o__Vicinamibacterales; f__Vicinamibacteraceae; g__Vicinamibacteraceae; s__unclassified_Vicinamibacteraceae
ASV_984	0±0	10±3.27	4.33±6.13	11.33±2.05	0±0	d__Bacteria; p__Gemmatimonadota; c__BD2-11_terrestrial_group; o__BD2-11_terrestrial_group; f__BD2-11_terrestrial_group; g__BD2-11_terrestrial_group; s__metagenome
ASV_1081	11.67±2.36	3.33±4.71	0±0	1.67±2.36	9±1.63	d__Bacteria; p__Proteobacteria; c__Alphaproteobacteria; o__Rhizobiales; f__Beijerinckiaceae; g__Bosea; s__unclassified_Bosea
ASV_952	0±0	13.33±10.62	0±0	12.33±11.67	0±0	d__Bacteria; p__Actinobacteriota; c__Thermoleophilia; o__Gaiellales; f__Gaiellaceae; g__Gaiella; s__unclassified_Gaiella
ASV_1027	12±4.55	0±0	0±0	3.33±4.71	10.33±1.25	d__Bacteria; p__Chloroflexi; c__JG30-KF-CM66; o__JG30-KF-CM66; f__JG30-KF-CM66; g__JG30-KF-CM66; s__unclassified_JG30-KF-CM66
ASV_979	8.67±7.36	10.33±3.3	0±0	6.67±1.89	0±0	d__Bacteria; p__Proteobacteria; c__Gammaproteobacteria; o__Xanthomonadales; f__Xanthomonadaceae; g__Lysobacter; s__unclassified_Lysobacter
ASV_931	3.67±5.19	4.67±6.6	5±4.08	7.33±6.13	5±5.72	d__Bacteria; p__Actinobacteriota; c__MB-A2-108; o__MB-A2-108; f__MB-A2-108; g__MB-A2-108; s__uncultured_bacterium
ASV_1130	0±0	2±2.83	7±5.72	16.67±2.62	0±0	d__Bacteria; p__Proteobacteria; c__Gammaproteobacteria; o__Burkholderiales; f__Nitrosomonadaceae; g__Nitrosospira; s__unclassified_Nitrosospira
ASV_1103	3.33±2.62	6.33±4.5	7.33±2.49	4±3.74	4.67±2.49	d__Bacteria; p__Proteobacteria; c__Gammaproteobacteria; o__PLTA13; f__PLTA13; g__PLTA13; s__uncultured_gamma
ASV_1166	9±6.48	5±3.56	6.67±4.99	0±0	5±3.56	d__Bacteria; p__Acidobacteriota; c__Thermoanaerobaculia; o__Thermoanaerobaculales; f__Thermoanaerobaculaceae; g__Subgroup_10; s__uncultured_soil
ASV_1039	0±0	25.67±9.1	0±0	0±0	0±0	d__Bacteria; p__Acidobacteriota; c__Holophagae; o__Subgroup_7; f__Subgroup_7; g__Subgroup_7; s__uncultured_microorganism
ASV_1079	12±3.56	3.33±4.71	0±0	7±4.97	3.33±4.71	d__Bacteria; p__Acidobacteriota; c__Vicinamibacteria; o__Subgroup_9; f__Subgroup_9; g__Subgroup_9; s__uncultured_bacterium
ASV_1086	5.33±2.05	9.33±0.94	7.33±5.19	3.67±2.62	0±0	d__Bacteria; p__Proteobacteria; c__Alphaproteobacteria; o__Rhodobacterales; f__Rhodobacteraceae; g__unclassified_Rhodobacteraceae; s__unclassified_Rhodobacteraceae
ASV_992	0±0	9±4.32	7.33±5.25	9.33±1.25	0±0	d__Bacteria; p__Gemmatimonadota; c__Gemmatimonadetes; o__Gemmatimonadales; f__Gemmatimonadaceae; g__uncultured; s__unclassified_uncultured
ASV_969	1.33±1.89	5.67±8.01	2.67±3.77	2.67±3.77	13±1.63	d__Bacteria; p__Actinobacteriota; c__Thermoleophilia; o__Solirubrobacterales; f__67-14; g__67-14; s__uncultured_actinobacterium
ASV_1052	0±0	23.33±11.03	2±2.83	0±0	0±0	d__Bacteria; p__Bacteroidota; c__Bacteroidia; o__Cytophagales; f__Cyclobacteriaceae; g__Algoriphagus; s__uncultured_bacterium
ASV_1147	16.33±2.62	0±0	0±0	0.67±0.94	8.33±2.05	d__Bacteria; p__Proteobacteria; c__Gammaproteobacteria; o__Xanthomonadales; f__Xanthomonadaceae; g__Arenimonas; s__unclassified_Arenimonas
ASV_1127	13.67±5.19	1.67±2.36	0±0	0.67±0.94	9.33±3.4	d__Bacteria; p__Proteobacteria; c__Gammaproteobacteria; o__Burkholderiales; f__Comamonadaceae; g__Caenimonas; s__uncultured_bacterium
ASV_1263	8.33±6.02	9±0.82	0±0	2±2.83	6±2.94	d__Bacteria; p__Proteobacteria; c__Gammaproteobacteria; o__Burkholderiales; f__Nitrosomonadaceae; g__Ellin6067; s__unclassified_Ellin6067
ASV_1028	11.33±0.94	7.67±5.56	0±0	2±2.83	4.33±4.78	d__Bacteria; p__Actinobacteriota; c__Thermoleophilia; o__Gaiellales; f__Gaiellaceae; g__Gaiella; s__unclassified_Gaiella
ASV_1351	18±12.96	0±0	4.67±6.6	0±0	2.67±3.77	d__Bacteria; p__Actinobacteriota; c__Actinobacteria; o__Micromonosporales; f__Micromonosporaceae; g__Luedemannella; s__uncultured_bacterium
ASV_1195	0±0	5.67±1.25	9.67±1.25	2.33±3.3	7.67±8.18	d__Bacteria; p__Nitrospirota; c__Nitrospiria; o__Nitrospirales; f__Nitrospiraceae; g__Nitrospira; s__unclassified_Nitrospira
ASV_1102	0.33±0.47	8.33±1.25	7.33±3.68	5.67±1.25	3.67±3.09	d__Bacteria; p__Acidobacteriota; c__Blastocatellia; o__Pyrinomonadales; f__Pyrinomonadaceae; g__RB41; s__unclassified_RB41
ASV_930	0±0	7±2.94	14.67±3.77	3.67±2.62	0±0	d__Bacteria; p__Acidobacteriota; c__Thermoanaerobaculia; o__Thermoanaerobaculales; f__Thermoanaerobaculaceae; g__Subgroup_10; s__uncultured_bacterium
ASV_1117	10.33±3.3	4.67±3.4	2.67±2.05	3.33±4.03	4.33±3.09	d__Bacteria; p__unclassified_Bacteria; c__unclassified_Bacteria; o__unclassified_Bacteria; f__unclassified_Bacteria; g__unclassified_Bacteria; s__unclassified_Bacteria
ASV_1090	5.67±4.19	8.33±6.24	0±0	8±5.72	3.33±4.71	d__Bacteria; p__Actinobacteriota; c__Actinobacteria; o__Micrococcales; f__Intrasporangiaceae; g__unclassified_Intrasporangiaceae; s__unclassified_Intrasporangiaceae
ASV_1038	0±0	12±8.49	0±0	9±12.73	4.33±6.13	d__Bacteria; p__Actinobacteriota; c__Acidimicrobiia; o__Microtrichales; f__Ilumatobacteraceae; g__uncultured; s__unclassified_uncultured
ASV_1063	1.33±1.89	17.33±3.3	1.33±1.25	5.33±4.5	0±0	d__Bacteria; p__Bacteroidota; c__Bacteroidia; o__Chitinophagales; f__Saprospiraceae; g__uncultured; s__unclassified_uncultured
ASV_1043	0±0	8.33±6.55	5.33±0.94	6±4.32	5.33±3.86	d__Bacteria; p__Proteobacteria; c__Gammaproteobacteria; o__Xanthomonadales; f__Xanthomonadaceae; g__Arenimonas; s__unclassified_Arenimonas
ASV_1138	0±0	1.67±2.36	16.67±16.42	6.67±6.8	0±0	d__Bacteria; p__Myxococcota; c__bacteriap25; o__bacteriap25; f__bacteriap25; g__bacteriap25; s__uncultured_soil
ASV_1069	0±0	4±5.66	10.67±7.59	10.33±14.61	0±0	d__Bacteria; p__Gemmatimonadota; c__BD2-11_terrestrial_group; o__BD2-11_terrestrial_group; f__BD2-11_terrestrial_group; g__BD2-11_terrestrial_group; s__uncultured_Gemmatimonadetes
ASV_1093	6.67±7.41	5.67±8.01	4±5.66	3.67±4.5	5±5.72	d__Bacteria; p__Actinobacteriota; c__Thermoleophilia; o__Gaiellales; f__Gaiellaceae; g__Gaiella; s__unclassified_Gaiella
ASV_1232	10.67±7.54	0±0	0±0	0±0	14.33±2.49	d__Bacteria; p__Proteobacteria; c__Alphaproteobacteria; o__Rhizobiales; f__KF-JG30-B3; g__KF-JG30-B3; s__unclassified_KF-JG30-B3
ASV_1220	0±0	7±4.97	11.67±0.47	6.33±5.31	0±0	d__Bacteria; p__Gemmatimonadota; c__S0134_terrestrial_group; o__S0134_terrestrial_group; f__S0134_terrestrial_group; g__S0134_terrestrial_group; s__uncultured_bacterium
ASV_1135	0±0	2.33±3.3	13.67±11.44	9±6.38	0±0	d__Bacteria; p__Proteobacteria; c__Gammaproteobacteria; o__Burkholderiales; f__SC-I-84; g__SC-I-84; s__uncultured_bacterium
ASV_956	0.67±0.94	6.67±2.05	11±1.63	6.67±3.09	0±0	d__Bacteria; p__Desulfobacterota; c__uncultured; o__uncultured; f__uncultured; g__uncultured; s__unclassified_uncultured
ASV_1073	5±7.07	7±6.16	4.33±6.13	8.67±6.34	0±0	d__Bacteria; p__Acidobacteriota; c__Vicinamibacteria; o__Vicinamibacterales; f__uncultured; g__uncultured; s__unclassified_uncultured
ASV_1085	0±0	3.33±4.71	15±4.55	6.67±4.99	0±0	d__Bacteria; p__Acidobacteriota; c__Vicinamibacteria; o__Vicinamibacterales; f__uncultured; g__uncultured; s__uncultured_Acidobacteriaceae
ASV_964	3.67±1.7	15±6.98	0±0	0.67±0.47	5.33±4.99	d__Bacteria; p__Actinobacteriota; c__Thermoleophilia; o__Solirubrobacterales; f__67-14; g__67-14; s__unclassified_67-14
ASV_1036	7±5.1	0±0	0±0	0±0	17.67±7.41	d__Bacteria; p__Proteobacteria; c__Gammaproteobacteria; o__Xanthomonadales; f__Xanthomonadaceae; g__Arenimonas; s__uncultured_bacterium
ASV_1247	11.67±12.5	3±4.24	4.67±4.64	0±0	5.33±3.86	d__Bacteria; p__Bacteroidota; c__Bacteroidia; o__Cytophagales; f__Microscillaceae; g__Hassallia; s__unclassified_Hassallia
ASV_906	0±0	2.67±3.77	10.33±7.41	9.67±6.85	2±2.83	d__Bacteria; p__Actinobacteriota; c__Acidimicrobiia; o__IMCC26256; f__IMCC26256; g__IMCC26256; s__uncultured_Acidimicrobiia
ASV_1064	13.33±10.62	0±0	0±0	0±0	11.33±3.3	d__Bacteria; p__Verrucomicrobiota; c__Verrucomicrobiae; o__Verrucomicrobiales; f__Rubritaleaceae; g__Luteolibacter; s__unclassified_Luteolibacter
ASV_1044	0±0	5.67±8.01	6.67±9.43	12.33±8.81	0±0	d__Bacteria; p__Proteobacteria; c__Alphaproteobacteria; o__Rhizobiales; f__Methyloligellaceae; g__Methyloligellaceae; s__uncultured_bacterium
ASV_1110	0±0	4±3.74	6±2.94	0±0	14.67±3.86	d__Bacteria; p__Verrucomicrobiota; c__Verrucomicrobiae; o__Pedosphaerales; f__Pedosphaeraceae; g__Pedosphaeraceae; s__uncultured_subdivision
ASV_1319	19.33±2.87	0±0	0±0	0±0	5.33±7.54	d__Bacteria; p__Firmicutes; c__Bacilli; o__Thermoactinomycetales; f__Thermoactinomycetaceae; g__Planifilum; s__unclassified_Planifilum
ASV_1136	3.67±5.19	2±0.82	13±0.82	3±1.63	3±2.16	d__Bacteria; p__Acidobacteriota; c__Blastocatellia; o__Pyrinomonadales; f__Pyrinomonadaceae; g__RB41; s__unclassified_RB41
ASV_1137	8.67±6.34	2.33±3.3	6.67±4.99	3±4.24	4±3.27	d__Bacteria; p__Proteobacteria; c__Alphaproteobacteria; o__Reyranellales; f__Reyranellaceae; g__Reyranella; s__unclassified_Reyranella
ASV_1013	0±0	18±4.32	4.67±4.11	2±2.83	0±0	d__Bacteria; p__Proteobacteria; c__Gammaproteobacteria; o__Burkholderiales; f__Comamonadaceae; g__Rhizobacter; s__unclassified_Rhizobacter
ASV_982	0±0	12.33±8.81	0±0	12.33±10.66	0±0	d__Bacteria; p__Acidobacteriota; c__Vicinamibacteria; o__Subgroup_17; f__Subgroup_17; g__Subgroup_17; s__uncultured_Holophaga
ASV_1009	0±0	10.67±1.89	0±0	8.67±3.77	5.33±7.54	d__Bacteria; p__Acidobacteriota; c__Subgroup_22; o__Subgroup_22; f__Subgroup_22; g__Subgroup_22; s__uncultured_bacterium
ASV_1177	0±0	21±0.82	3.67±2.87	0±0	0±0	d__Bacteria; p__Proteobacteria; c__Gammaproteobacteria; o__Burkholderiales; f__Methylophilaceae; g__UBA6140; s__uncultured_bacterium
ASV_1050	4.67±6.6	0±0	8±5.72	3±4.24	9±6.98	d__Bacteria; p__Acidobacteriota; c__Vicinamibacteria; o__Vicinamibacterales; f__Vicinamibacteraceae; g__uncultured; s__uncultured_bacterium
ASV_1101	1±1.41	3.67±2.87	7.67±1.7	11.67±2.05	0.67±0.94	d__Bacteria; p__Gemmatimonadota; c__Gemmatimonadetes; o__Gemmatimonadales; f__Gemmatimonadaceae; g__uncultured; s__unclassified_uncultured
ASV_1111	0±0	24.67±0.47	0±0	0±0	0±0	d__Bacteria; p__Proteobacteria; c__Gammaproteobacteria; o__Pseudomonadales; f__Moraxellaceae; g__uncultured; s__uncultured_gamma
ASV_1200	2.33±3.3	4.33±6.13	15.33±10.96	2.33±3.3	0±0	d__Bacteria; p__Gemmatimonadota; c__AKAU4049; o__AKAU4049; f__AKAU4049; g__AKAU4049; s__uncultured_bacterium
ASV_1034	0±0	13.33±6.18	1.67±2.36	8.67±1.89	0.67±0.94	d__Bacteria; p__Proteobacteria; c__Gammaproteobacteria; o__Xanthomonadales; f__Xanthomonadaceae; g__Lysobacter; s__unclassified_Lysobacter
ASV_1040	0±0	5±5.72	14±2.94	5.33±7.54	0±0	d__Bacteria; p__Proteobacteria; c__Gammaproteobacteria; o__Burkholderiales; f__Comamonadaceae; g__Ramlibacter; s__unclassified_Ramlibacter
ASV_1209	4±3.74	0±0	18±1.41	0±0	2.33±3.3	d__Bacteria; p__Acidobacteriota; c__Subgroup_22; o__Subgroup_22; f__Subgroup_22; g__Subgroup_22; s__uncultured_bacterium
ASV_1018	0±0	6.33±1.7	10±2.45	8±3.27	0±0	d__Bacteria; p__Acidobacteriota; c__Subgroup_25; o__Subgroup_25; f__Subgroup_25; g__Subgroup_25; s__uncultured_bacterium
ASV_1062	0±0	11.33±1.7	6±5.35	3±4.24	4±2.83	d__Bacteria; p__Acidobacteriota; c__Subgroup_25; o__Subgroup_25; f__Subgroup_25; g__Subgroup_25; s__unclassified_Subgroup_25
ASV_1012	10.33±1.25	2.67±3.77	1.67±2.36	2.33±3.3	7.33±4.11	d__Bacteria; p__Chloroflexi; c__TK10; o__TK10; f__TK10; g__TK10; s__bacterium_Ellin6519
ASV_920	9.67±5.25	0±0	2±2.83	0±0	12.67±7.13	d__Bacteria; p__Acidobacteriota; c__Vicinamibacteria; o__Vicinamibacterales; f__uncultured; g__uncultured; s__uncultured_Acidobacteria
ASV_1070	2±2.83	7.67±4.5	8.67±3.3	0±0	6±5.35	d__Bacteria; p__Gemmatimonadota; c__Gemmatimonadetes; o__Gemmatimonadales; f__Gemmatimonadaceae; g__uncultured; s__unclassified_uncultured
ASV_1144	0±0	3±4.24	21.33±1.89	0±0	0±0	d__Bacteria; p__Gemmatimonadota; c__Gemmatimonadetes; o__Gemmatimonadales; f__Gemmatimonadaceae; g__uncultured; s__uncultured_Nitrospira
ASV_1035	9.67±9.74	0±0	0±0	2±2.83	12.67±3.3	d__Bacteria; p__Acidobacteriota; c__Vicinamibacteria; o__Vicinamibacterales; f__Vicinamibacteraceae; g__Vicinamibacteraceae; s__unclassified_Vicinamibacteraceae
ASV_1121	5.33±3.68	2.67±3.77	6.67±0.94	5.67±0.94	4±2.16	d__Bacteria; p__Acidobacteriota; c__Vicinamibacteria; o__Vicinamibacterales; f__Vicinamibacteraceae; g__Vicinamibacteraceae; s__unclassified_Vicinamibacteraceae
ASV_1217	0±0	0±0	0±0	0±0	24.33±2.49	d__Bacteria; p__Acidobacteriota; c__Vicinamibacteria; o__Vicinamibacterales; f__Vicinamibacteraceae; g__Vicinamibacteraceae; s__unclassified_Vicinamibacteraceae
ASV_1037	4±2.83	6.33±4.92	0±0	10.33±0.47	3.33±2.49	d__Bacteria; p__Acidobacteriota; c__Acidobacteriae; o__Solibacterales; f__Solibacteraceae; g__Candidatus_Solibacter; s__unclassified_Candidatus_Solibacter
ASV_1089	3±4.24	0±0	0±0	11±2.94	10±7.26	d__Bacteria; p__Actinobacteriota; c__Actinobacteria; o__Frankiales; f__Frankiales; g__Frankiales; s__uncultured_bacterium
ASV_1172	0±0	6.33±4.5	14.67±2.05	3±4.24	0±0	d__Bacteria; p__Chloroflexi; c__JG30-KF-CM66; o__JG30-KF-CM66; f__JG30-KF-CM66; g__JG30-KF-CM66; s__uncultured_bacterium
ASV_1332	10.33±3.77	0±0	1.33±1.89	2±2.83	10.33±2.62	d__Bacteria; p__Latescibacterota; c__Latescibacteria; o__Latescibacterales; f__Latescibacteraceae; g__Latescibacteraceae; s__metagenome
ASV_1156	13.33±6.24	0±0	0±0	0±0	10.67±3.4	d__Bacteria; p__Actinobacteriota; c__Actinobacteria; o__Micromonosporales; f__Micromonosporaceae; g__Salinispora; s__unclassified_Salinispora
ASV_1080	5.33±7.54	2±2.83	0±0	10.33±7.41	6.33±8.96	d__Bacteria; p__Proteobacteria; c__Alphaproteobacteria; o__Sphingomonadales; f__Sphingomonadaceae; g__Sphingomonas; s__unclassified_Sphingomonas
ASV_1015	0±0	4.33±1.25	17.33±3.4	2.33±3.3	0±0	d__Bacteria; p__Acidobacteriota; c__Subgroup_22; o__Subgroup_22; f__Subgroup_22; g__Subgroup_22; s__uncultured_bacterium
ASV_966	0±0	1.67±2.36	14±4.08	8.33±1.25	0±0	d__Bacteria; p__Acidobacteriota; c__Vicinamibacteria; o__Vicinamibacterales; f__uncultured; g__uncultured; s__uncultured_bacterium
ASV_1204	12.33±2.62	0±0	0±0	0±0	11.67±2.49	d__Bacteria; p__Acidobacteriota; c__Vicinamibacteria; o__Vicinamibacterales; f__uncultured; g__uncultured; s__uncultured_Acidobacteria
ASV_1218	0±0	12±9.42	11.67±9.03	0±0	0±0	d__Bacteria; p__Acidobacteriota; c__Blastocatellia; o__11-24; f__11-24; g__11-24; s__uncultured_Acidobacteria
ASV_1163	2.33±3.3	2.67±3.77	15±10.68	3.67±5.19	0±0	d__Bacteria; p__Gemmatimonadota; c__AKAU4049; o__AKAU4049; f__AKAU4049; g__AKAU4049; s__uncultured_bacterium
ASV_1213	9.33±6.8	0±0	3±0	0±0	11.33±2.49	d__Bacteria; p__Bacteroidota; c__Bacteroidia; o__Sphingobacteriales; f__AKYH767; g__AKYH767; s__uncultured_bacterium
ASV_1212	6±4.55	2.33±3.3	5.33±4.5	5.33±4.5	4.67±3.3	d__Bacteria; p__Acidobacteriota; c__Blastocatellia; o__DS-100; f__DS-100; g__DS-100; s__uncultured_bacterium
ASV_1148	0±0	6±8.49	14.67±0.94	0±0	3±4.24	d__Bacteria; p__GAL15; c__GAL15; o__GAL15; f__GAL15; g__GAL15; s__uncultured_bacterium
ASV_1165	0±0	7±6.68	5.33±7.54	11.33±3.68	0±0	d__Bacteria; p__Myxococcota; c__Polyangia; o__Haliangiales; f__Haliangiaceae; g__Haliangium; s__uncultured_bacterium
ASV_1060	2.33±1.7	3±2.94	9.33±1.89	6.33±1.7	2.67±2.49	d__Bacteria; p__Actinobacteriota; c__Acidimicrobiia; o__IMCC26256; f__IMCC26256; g__IMCC26256; s__unclassified_IMCC26256
ASV_1202	7±5.72	1±1.41	4±2.83	3.33±4.71	8.33±6.02	d__Bacteria; p__Chloroflexi; c__JG30-KF-CM66; o__JG30-KF-CM66; f__JG30-KF-CM66; g__JG30-KF-CM66; s__unclassified_JG30-KF-CM66
ASV_1122	0±0	10±2.16	4.67±4.64	9±7.79	0±0	d__Bacteria; p__Proteobacteria; c__Alphaproteobacteria; o__Rhizobiales; f__KF-JG30-B3; g__KF-JG30-B3; s__unclassified_KF-JG30-B3
ASV_1014	7±4.97	2.33±3.3	1.33±1.89	6.33±4.03	6.67±4.99	d__Bacteria; p__Gemmatimonadota; c__Longimicrobia; o__Longimicrobiales; f__Longimicrobiaceae; g__Longimicrobiaceae; s__uncultured_bacterium
ASV_1100	0±0	2.33±3.3	21.33±3.77	0±0	0±0	d__Bacteria; p__Myxococcota; c__Polyangia; o__mle1-27; f__mle1-27; g__mle1-27; s__uncultured_bacterium
ASV_1024	9.67±2.62	0±0	0.33±0.47	9.67±1.7	4±2.83	d__Bacteria; p__Myxococcota; c__Myxococcia; o__Myxococcales; f__Myxococcaceae; g__Myxococcus; s__Pyxidicoccus_fallax
ASV_1098	2.67±3.77	10.67±7.93	0±0	10.33±8.18	0±0	d__Bacteria; p__Actinobacteriota; c__Actinobacteria; o__Pseudonocardiales; f__Pseudonocardiaceae; g__Pseudonocardia; s__unclassified_Pseudonocardia
ASV_1229	1.33±1.89	0.33±0.47	1.33±0.94	1.33±1.25	19.33±7.93	d__Bacteria; p__Methylomirabilota; c__Methylomirabilia; o__Rokubacteriales; f__Rokubacteriales; g__Rokubacteriales; s__uncultured_bacterium
ASV_1075	0±0	8.33±1.7	3.67±3.3	11.67±4.5	0±0	d__Bacteria; p__Acidobacteriota; c__Blastocatellia; o__Blastocatellales; f__Blastocatellaceae; g__unclassified_Blastocatellaceae; s__unclassified_Blastocatellaceae
ASV_1173	0±0	7.33±2.05	14.33±0.94	2±2.83	0±0	d__Bacteria; p__Bacteroidota; c__Bacteroidia; o__Chitinophagales; f__Chitinophagaceae; g__unclassified_Chitinophagaceae; s__unclassified_Chitinophagaceae
ASV_1002	0±0	8±11.31	0±0	15.67±12.66	0±0	d__Bacteria; p__Proteobacteria; c__Alphaproteobacteria; o__Sphingomonadales; f__Sphingomonadaceae; g__unclassified_Sphingomonadaceae; s__unclassified_Sphingomonadaceae
ASV_1096	6±8.49	0±0	6.33±4.5	0±0	11.33±6.34	d__Bacteria; p__Acidobacteriota; c__Vicinamibacteria; o__Vicinamibacterales; f__uncultured; g__uncultured; s__unclassified_uncultured
ASV_1124	6.33±4.5	1±1.41	2.67±3.77	10.33±1.7	3.33±4.71	d__Bacteria; p__Gemmatimonadota; c__Gemmatimonadetes; o__Gemmatimonadales; f__Gemmatimonadaceae; g__uncultured; s__uncultured_bacterium
ASV_1094	0±0	10.33±1.89	3.33±4.71	10±7.48	0±0	d__Bacteria; p__Acidobacteriota; c__Vicinamibacteria; o__Vicinamibacterales; f__Vicinamibacteraceae; g__Vicinamibacteraceae; s__uncultured_bacterium
ASV_1077	0±0	0±0	6±8.49	0±0	17.33±12.5	d__Bacteria; p__Proteobacteria; c__Alphaproteobacteria; o__Rhizobiales; f__Rhizobiaceae; g__Allorhizobium-Neorhizobium-Pararhizobium-Rhizobium; s__unclassified_Allorhizobium-Neorhizobium-Pararhizobium-Rhizobium
ASV_1105	0±0	4.33±6.13	0±0	19±6.16	0±0	d__Bacteria; p__Actinobacteriota; c__Acidimicrobiia; o__IMCC26256; f__IMCC26256; g__IMCC26256; s__unclassified_IMCC26256
ASV_1164	0±0	0±0	6.67±9.43	0±0	16.67±2.05	d__Bacteria; p__Latescibacterota; c__Latescibacterota; o__Latescibacterota; f__Latescibacterota; g__Latescibacterota; s__uncultured_soil
ASV_1146	5±3.74	2±1.41	8±2.16	1.33±1.89	7±0.82	d__Bacteria; p__NB1-j; c__NB1-j; o__NB1-j; f__NB1-j; g__NB1-j; s__unclassified_NB1-j
ASV_1106	0±0	9.33±2.05	4.33±6.13	9.67±6.94	0±0	d__Bacteria; p__Methylomirabilota; c__Methylomirabilia; o__Rokubacteriales; f__Rokubacteriales; g__Rokubacteriales; s__metagenome
ASV_1171	0±0	6.67±4.78	10±2.16	6.67±0.47	0±0	d__Bacteria; p__Gemmatimonadota; c__S0134_terrestrial_group; o__S0134_terrestrial_group; f__S0134_terrestrial_group; g__S0134_terrestrial_group; s__uncultured_Gemmatimonadetes
ASV_1108	1.67±2.36	0±0	1.67±2.36	12±2.45	8±3.56	d__Bacteria; p__Proteobacteria; c__Alphaproteobacteria; o__Sphingomonadales; f__Sphingomonadaceae; g__Sphingomonas; s__unclassified_Sphingomonas
ASV_1001	0±0	4.67±3.68	7.67±2.62	11±0.82	0±0	d__Bacteria; p__Acidobacteriota; c__Holophagae; o__Subgroup_7; f__Subgroup_7; g__Subgroup_7; s__unclassified_Subgroup_7
ASV_1256	0±0	0±0	23.33±2.05	0±0	0±0	d__Bacteria; p__Acidobacteriota; c__Vicinamibacteria; o__Vicinamibacterales; f__uncultured; g__uncultured; s__uncultured_Acidobacterium
ASV_1365	11.33±0.47	0±0	12±11.22	0±0	0±0	d__Bacteria; p__Gemmatimonadota; c__Gemmatimonadetes; o__Gemmatimonadales; f__Gemmatimonadaceae; g__uncultured; s__uncultured_soil
ASV_1104	0±0	14±12.33	3.67±5.19	5.33±7.54	0±0	d__Bacteria; p__Proteobacteria; c__Alphaproteobacteria; o__Sphingomonadales; f__Sphingomonadaceae; g__Ellin6055; s__uncultured_Sphingomonadaceae
ASV_1112	0±0	9.67±9.74	11±4.08	2.33±3.3	0±0	d__Bacteria; p__Myxococcota; c__Polyangia; o__Haliangiales; f__Haliangiaceae; g__Haliangium; s__unclassified_Haliangium
ASV_1049	0±0	0±0	0±0	23±5.72	0±0	d__Bacteria; p__Actinobacteriota; c__Acidimicrobiia; o__Microtrichales; f__Iamiaceae; g__Iamia; s__unclassified_Iamia
ASV_1231	7.67±5.44	0±0	4.67±6.6	0±0	10.67±8.22	d__Bacteria; p__MBNT15; c__MBNT15; o__MBNT15; f__MBNT15; g__MBNT15; s__uncultured_bacterium
ASV_1239	9±6.98	3.33±4.71	4.33±6.13	6.33±4.5	0±0	d__Bacteria; p__Myxococcota; c__Polyangia; o__Nannocystales; f__Nannocystaceae; g__Nannocystaceae; s__unclassified_Nannocystaceae
ASV_1294	14.33±5.44	0±0	0±0	0±0	8.67±3.09	d__Bacteria; p__Firmicutes; c__Bacilli; o__Bacillales; f__Planococcaceae; g__Rummeliibacillus; s__Rummeliibacillus_suwonensis
ASV_972	0±0	9.67±1.7	0±0	13.33±1.7	0±0	d__Bacteria; p__Gemmatimonadota; c__S0134_terrestrial_group; o__S0134_terrestrial_group; f__S0134_terrestrial_group; g__S0134_terrestrial_group; s__uncultured_Gemmatimonadetes
ASV_1041	1.33±1.89	5±3.56	8.33±0.47	2.67±2.49	5.67±3.09	d__Bacteria; p__Acidobacteriota; c__Thermoanaerobaculia; o__Thermoanaerobaculales; f__Thermoanaerobaculaceae; g__Subgroup_10; s__uncultured_bacterium
ASV_1068	0±0	14.67±7.59	0±0	8.33±2.62	0±0	d__Bacteria; p__Acidobacteriota; c__Thermoanaerobaculia; o__Thermoanaerobaculales; f__Thermoanaerobaculaceae; g__Subgroup_10; s__unclassified_Subgroup_10
ASV_1114	0±0	6.67±3.09	11.67±0.94	4±1.63	0.67±0.94	d__Bacteria; p__Acidobacteriota; c__Thermoanaerobaculia; o__Thermoanaerobaculales; f__Thermoanaerobaculaceae; g__Subgroup_10; s__uncultured_bacterium
ASV_1174	5±4.55	4.33±3.3	5.33±4.11	2±1.41	6.33±2.49	d__Bacteria; p__Actinobacteriota; c__Thermoleophilia; o__Gaiellales; f__unclassified_Gaiellales; g__unclassified_Gaiellales; s__unclassified_Gaiellales
ASV_1118	6±4.9	2±2.16	1.67±2.36	7.33±5.44	6±4.55	d__Bacteria; p__Actinobacteriota; c__Thermoleophilia; o__uncultured; f__uncultured; g__uncultured; s__uncultured_bacterium
ASV_1224	12.33±8.96	0±0	0±0	0±0	10.67±7.72	d__Bacteria; p__Acidobacteriota; c__Vicinamibacteria; o__Vicinamibacterales; f__uncultured; g__uncultured; s__unclassified_uncultured
ASV_1355	4±5.66	1.67±2.36	3.67±2.62	5.67±4.19	8±0.82	d__Bacteria; p__Actinobacteriota; c__Acidimicrobiia; o__Acidimicrobiales; f__Acidimicrobiaceae; g__uncultured; s__uncultured_bacterium
ASV_1258	1.67±2.36	7±3.27	9.33±4.99	3.33±2.87	1.67±2.36	d__Bacteria; p__Acidobacteriota; c__Vicinamibacteria; o__Vicinamibacterales; f__Vicinamibacteraceae; g__Vicinamibacteraceae; s__unclassified_Vicinamibacteraceae
ASV_1431	13±2.16	1.67±2.36	1.33±1.89	3.33±4.71	3.33±4.71	d__Bacteria; p__Actinobacteriota; c__Actinobacteria; o__0319-7L14; f__0319-7L14; g__0319-7L14; s__uncultured_bacterium
ASV_1143	0±0	17.67±4.64	0±0	5±7.07	0±0	d__Bacteria; p__Gemmatimonadota; c__AKAU4049; o__AKAU4049; f__AKAU4049; g__AKAU4049; s__unclassified_AKAU4049
ASV_1181	0±0	8.67±2.87	1.67±2.36	12.33±3.09	0±0	d__Bacteria; p__Bacteroidota; c__Kapabacteria; o__Kapabacteriales; f__Kapabacteriales; g__Kapabacteriales; s__uncultured_Chlorobiales
ASV_1295	16.33±3.3	0±0	0±0	0±0	6.33±1.7	d__Bacteria; p__Latescibacterota; c__Latescibacterota; o__Latescibacterota; f__Latescibacterota; g__Latescibacterota; s__unclassified_Latescibacterota
ASV_1289	5.67±4.5	1.67±2.36	7.67±0.47	0±0	7.67±0.94	d__Bacteria; p__Verrucomicrobiota; c__Verrucomicrobiae; o__Pedosphaerales; f__Pedosphaeraceae; g__Pedosphaeraceae; s__uncultured_bacterium
ASV_1184	0±0	0±0	0±0	22.67±9.81	0±0	d__Bacteria; p__Proteobacteria; c__Gammaproteobacteria; o__Pseudomonadales; f__Pseudomonadaceae; g__Pseudomonas; s__unclassified_Pseudomonas
ASV_1082	3.33±4.71	5.67±8.01	0±0	8±5.89	5.67±8.01	d__Bacteria; p__Acidobacteriota; c__Thermoanaerobaculia; o__Thermoanaerobaculales; f__Thermoanaerobaculaceae; g__Subgroup_10; s__uncultured_bacterium
ASV_1207	0±0	22.67±16.11	0±0	0±0	0±0	d__Bacteria; p__Acidobacteriota; c__Thermoanaerobaculia; o__Thermoanaerobaculales; f__Thermoanaerobaculaceae; g__Subgroup_10; s__uncultured_soil
ASV_1333	8.33±4.03	0±0	3±2.45	2±1.63	9.33±3.68	d__Bacteria; p__Acidobacteriota; c__Thermoanaerobaculia; o__Thermoanaerobaculales; f__Thermoanaerobaculaceae; g__Subgroup_10; s__uncultured_bacterium
ASV_1145	0±0	4±5.66	18.67±4.5	0±0	0±0	d__Bacteria; p__Acidobacteriota; c__Vicinamibacteria; o__Subgroup_17; f__Subgroup_17; g__Subgroup_17; s__uncultured_Holophaga
ASV_971	0±0	13.33±1.25	0±0	9.33±2.62	0±0	d__Bacteria; p__Acidobacteriota; c__Vicinamibacteria; o__Vicinamibacterales; f__uncultured; g__uncultured; s__unclassified_uncultured
ASV_1099	2.67±3.77	16.33±4.11	0±0	2.33±3.3	1.33±1.89	d__Bacteria; p__Proteobacteria; c__Alphaproteobacteria; o__Rhizobiales; f__Xanthobacteraceae; g__uncultured; s__unclassified_uncultured
ASV_1383	11±1.41	0±0	0±0	1.67±2.36	9.67±3.86	d__Bacteria; p__Bacteroidota; c__Bacteroidia; o__Sphingobacteriales; f__AKYH767; g__AKYH767; s__uncultured_bacterium
ASV_1352	4.33±6.13	5.67±8.01	5.33±4.11	0±0	7±9.9	d__Bacteria; p__Proteobacteria; c__Alphaproteobacteria; o__Rhodobacterales; f__Rhodobacteraceae; g__Amaricoccus; s__uncultured_bacterium
ASV_1180	0±0	17±6.53	5.33±3.86	0±0	0±0	d__Bacteria; p__Gemmatimonadota; c__BD2-11_terrestrial_group; o__BD2-11_terrestrial_group; f__BD2-11_terrestrial_group; g__BD2-11_terrestrial_group; s__metagenome
ASV_1149	9.33±2.36	1±1.41	7.33±2.87	1.33±1.89	3.33±2.49	d__Bacteria; p__Myxococcota; c__Polyangia; o__Polyangiales; f__BIrii41; g__BIrii41; s__unclassified_BIrii41
ASV_1279	2±2.83	5±2.45	6.33±5.31	9±2.45	0±0	d__Bacteria; p__Proteobacteria; c__Alphaproteobacteria; o__Tistrellales; f__Geminicoccaceae; g__Candidatus_Alysiosphaera; s__uncultured_bacterium
ASV_1380	17±1.41	0±0	2.67±3.77	0±0	2.67±3.77	d__Bacteria; p__Latescibacterota; c__Latescibacterota; o__Latescibacterota; f__Latescibacterota; g__Latescibacterota; s__uncultured_bacterium
ASV_1056	0±0	0±0	0±0	22.33±7.76	0±0	d__Bacteria; p__Acidobacteriota; c__Blastocatellia; o__Pyrinomonadales; f__Pyrinomonadaceae; g__RB41; s__unclassified_RB41
ASV_1349	3.67±2.62	4.33±4.71	0±0	3±2.94	11.33±12.04	d__Bacteria; p__Acidobacteriota; c__Blastocatellia; o__Pyrinomonadales; f__Pyrinomonadaceae; g__RB41; s__unclassified_RB41
ASV_1109	7.33±3.4	2.33±3.3	6±2.16	3±2.16	3.67±3.86	d__Bacteria; p__Proteobacteria; c__Gammaproteobacteria; o__Burkholderiales; f__SC-I-84; g__SC-I-84; s__beta_proteobacterium
ASV_1008	0±0	3±4.24	0±0	18.67±6.94	0.67±0.94	d__Bacteria; p__Proteobacteria; c__Alphaproteobacteria; o__Sphingomonadales; f__Sphingomonadaceae; g__Sphingomonas; s__unclassified_Sphingomonas
ASV_1084	0±0	3.33±4.71	7±9.9	9.33±6.65	2.67±3.77	d__Bacteria; p__Acidobacteriota; c__Thermoanaerobaculia; o__Thermoanaerobaculales; f__Thermoanaerobaculaceae; g__Subgroup_10; s__unclassified_Subgroup_10
ASV_1116	0±0	7.33±0.47	2.67±3.77	11.33±3.3	1±1.41	d__Bacteria; p__Bacteroidota; c__Bacteroidia; o__Cytophagales; f__Microscillaceae; g__uncultured; s__unclassified_uncultured
ASV_1233	0±0	0±0	0±0	13.67±9.88	8.67±6.94	d__Bacteria; p__Acidobacteriota; c__Blastocatellia; o__Blastocatellales; f__Blastocatellaceae; g__uncultured; s__uncultured_Acidobacteria
ASV_1240	10.33±7.41	0±0	5±4.08	0±0	7±9.9	d__Bacteria; p__Proteobacteria; c__Alphaproteobacteria; o__Rhizobiales; f__Xanthobacteraceae; g__uncultured; s__unclassified_uncultured
ASV_1196	3±2.16	3.33±4.71	8.67±6.18	0±0	7.33±5.25	d__Bacteria; p__Methylomirabilota; c__Methylomirabilia; o__Rokubacteriales; f__WX65; g__WX65; s__uncultured_bacterium
ASV_1484	14.67±1.25	0±0	0±0	0±0	7.33±8.34	d__Bacteria; p__Proteobacteria; c__Gammaproteobacteria; o__Xanthomonadales; f__Xanthomonadaceae; g__Arenimonas; s__unclassified_Arenimonas
ASV_1215	6.33±4.5	0±0	0±0	3.33±4.71	12.33±3.3	d__Bacteria; p__Gemmatimonadota; c__BD2-11_terrestrial_group; o__BD2-11_terrestrial_group; f__BD2-11_terrestrial_group; g__BD2-11_terrestrial_group; s__uncultured_soil
ASV_1283	7.33±10.37	0±0	0±0	7.67±6.13	7±5.35	d__Bacteria; p__Actinobacteriota; c__Actinobacteria; o__Micrococcales; f__Cellulomonadaceae; g__Cellulomonas; s__unclassified_Cellulomonas
ASV_1175	2.67±0.47	5.33±3.77	4.67±2.49	4.33±1.7	5±1.63	d__Bacteria; p__Actinobacteriota; c__Thermoleophilia; o__Gaiellales; f__Gaiellaceae; g__Gaiella; s__unclassified_Gaiella
ASV_1188	2.67±2.49	0.67±0.94	12.67±9.29	1.33±1.89	4.67±2.36	d__Bacteria; p__Latescibacterota; c__Latescibacterota; o__Latescibacterota; f__Latescibacterota; g__Latescibacterota; s__metagenome
ASV_1206	1.67±2.36	20.33±14.38	0±0	0±0	0±0	d__Bacteria; p__Actinobacteriota; c__Actinobacteria; o__Micrococcales; f__Microbacteriaceae; g__Microbacterium; s__unclassified_Microbacterium
ASV_1273	10±14.14	0±0	0±0	0±0	12±16.97	d__Bacteria; p__Actinobacteriota; c__Actinobacteria; o__Micrococcales; f__Microbacteriaceae; g__Microbacterium; s__unclassified_Microbacterium
ASV_1185	0±0	19±4.97	0±0	3±4.24	0±0	d__Bacteria; p__Proteobacteria; c__Gammaproteobacteria; o__Burkholderiales; f__Nitrosomonadaceae; g__MND1; s__unclassified_MND1
ASV_1074	2.67±3.77	6.33±0.94	2.33±3.3	3.33±0.47	7.33±5.25	d__Bacteria; p__NB1-j; c__NB1-j; o__NB1-j; f__NB1-j; g__NB1-j; s__uncultured_bacterium
ASV_1139	4±2.94	6.33±4.64	3±4.24	8.67±6.6	0±0	d__Bacteria; p__Bacteroidota; c__Bacteroidia; o__Cytophagales; f__Hymenobacteraceae; g__Pontibacter; s__Pontibacter_populi
ASV_1142	2.67±3.77	2.67±3.77	0±0	9.33±4.5	7.33±5.25	d__Bacteria; p__Proteobacteria; c__Alphaproteobacteria; o__Sphingomonadales; f__Sphingomonadaceae; g__Qipengyuania; s__uncultured_bacterium
ASV_1031	0±0	8.33±6.94	6.67±4.78	5.33±2.36	1.67±2.36	d__Bacteria; p__Actinobacteriota; c__Rubrobacteria; o__Rubrobacterales; f__Rubrobacteriaceae; g__Rubrobacter; s__uncultured_bacterium
ASV_1190	5.33±7.54	5.33±3.86	7±9.9	0±0	4.33±6.13	d__Bacteria; p__Proteobacteria; c__Gammaproteobacteria; o__Burkholderiales; f__SC-I-84; g__SC-I-84; s__uncultured_bacterium
ASV_1078	2.67±3.77	0±0	6±8.49	6.33±1.7	7±3.74	d__Bacteria; p__Acidobacteriota; c__Thermoanaerobaculia; o__Thermoanaerobaculales; f__Thermoanaerobaculaceae; g__Subgroup_10; s__unclassified_Subgroup_10
ASV_1384	10.67±6.02	3.33±4.71	0±0	3.33±2.49	4.67±3.4	d__Bacteria; p__Acidobacteriota; c__Thermoanaerobaculia; o__Thermoanaerobaculales; f__Thermoanaerobaculaceae; g__Subgroup_10; s__uncultured_bacterium
ASV_1161	0±0	4.33±3.68	12±2.83	5.67±4.5	0±0	d__Bacteria; p__Proteobacteria; c__Gammaproteobacteria; o__Burkholderiales; f__TRA3-20; g__TRA3-20; s__uncultured_beta
ASV_981	0±0	0±0	0±0	22±2.94	0±0	d__Bacteria; p__Proteobacteria; c__Gammaproteobacteria; o__Burkholderiales; f__Comamonadaceae; g__unclassified_Comamonadaceae; s__unclassified_Comamonadaceae
ASV_1205	3.33±1.25	3.67±5.19	0±0	3.33±4.71	11.67±6.18	d__Bacteria; p__Proteobacteria; c__Gammaproteobacteria; o__Xanthomonadales; f__Xanthomonadaceae; g__unclassified_Xanthomonadaceae; s__unclassified_Xanthomonadaceae
ASV_1339	10.67±0.47	1.67±2.36	0±0	1.67±2.36	8±0.82	d__Bacteria; p__Gemmatimonadota; c__Gemmatimonadetes; o__Gemmatimonadales; f__Gemmatimonadaceae; g__uncultured; s__unclassified_uncultured
ASV_1406	2.67±3.77	4.67±3.4	2.33±2.62	5±0.82	7.33±5.79	d__Bacteria; p__Acidobacteriota; c__Vicinamibacteria; o__Vicinamibacterales; f__Vicinamibacteraceae; g__Vicinamibacteraceae; s__uncultured_Acidobacteriales
ASV_1280	0±0	8±6.16	4.33±4.19	1.33±1.89	8±0.82	d__Bacteria; p__Myxococcota; c__Polyangia; o__Haliangiales; f__Haliangiaceae; g__Haliangium; s__unclassified_Haliangium
ASV_1290	5.33±1.25	5.33±0.94	3.67±2.62	0±0	7.33±0.94	d__Bacteria; p__Chloroflexi; c__Chloroflexia; o__Thermomicrobiales; f__JG30-KF-CM45; g__JG30-KF-CM45; s__uncultured_Chloroflexi
ASV_1176	2.67±2.05	6.67±0.47	3.33±2.49	5.67±2.49	3.33±2.87	d__Bacteria; p__Proteobacteria; c__Alphaproteobacteria; o__Rhizobiales; f__Labraceae; g__Labrys; s__metagenome
ASV_1338	18.67±6.13	0±0	0±0	1.67±2.36	1.33±1.89	d__Bacteria; p__Verrucomicrobiota; c__Verrucomicrobiae; o__Verrucomicrobiales; f__Rubritaleaceae; g__Luteolibacter; s__uncultured_Verrucomicrobiales
ASV_1246	6±1.41	2.33±3.3	8±2.16	1±1.41	4.33±1.7	d__Bacteria; p__Myxococcota; c__Polyangia; o__Nannocystales; f__Nannocystaceae; g__Nannocystis; s__uncultured_bacterium
ASV_1134	0±0	14±9.93	4.33±6.13	3.33±4.71	0±0	d__Bacteria; p__Nitrospirota; c__Nitrospiria; o__Nitrospirales; f__Nitrospiraceae; g__Nitrospira; s__unclassified_Nitrospira
ASV_1596	21.67±7.76	0±0	0±0	0±0	0±0	d__Bacteria; p__Actinobacteriota; c__Actinobacteria; o__Propionibacteriales; f__Nocardioidaceae; g__Nocardioides; s__unclassified_Nocardioides
ASV_1153	0±0	5.33±7.54	4±5.66	12.33±10.66	0±0	d__Bacteria; p__Firmicutes; c__Bacilli; o__Paenibacillales; f__Paenibacillaceae; g__Paenibacillus; s__unclassified_Paenibacillus
ASV_1095	0±0	4±2.16	1.67±2.36	16±4.97	0±0	d__Bacteria; p__Proteobacteria; c__Alphaproteobacteria; o__Caulobacterales; f__Hyphomonadaceae; g__SWB02; s__unclassified_SWB02
ASV_1237	0±0	12.33±11.15	3.33±4.71	6±4.9	0±0	d__Bacteria; p__Proteobacteria; c__Alphaproteobacteria; o__Sphingomonadales; f__Sphingomonadaceae; g__unclassified_Sphingomonadaceae; s__unclassified_Sphingomonadaceae
ASV_1261	1.33±1.89	9±6.38	3.33±4.71	8±1.63	0±0	d__Bacteria; p__Actinobacteriota; c__Thermoleophilia; o__Gaiellales; f__uncultured; g__uncultured; s__uncultured_bacterium
ASV_1402	0±0	0±0	14.33±5.73	1±1.41	6.33±5.79	d__Bacteria; p__Acidobacteriota; c__Vicinamibacteria; o__Vicinamibacterales; f__uncultured; g__uncultured; s__uncultured_bacterium
ASV_1216	3.67±4.5	0±0	0±0	5.33±4.5	12.67±4.11	d__Bacteria; p__Acidobacteriota; c__Vicinamibacteria; o__Vicinamibacterales; f__Vicinamibacteraceae; g__Vicinamibacteraceae; s__unclassified_Vicinamibacteraceae
ASV_1245	7.33±7.72	2.33±2.62	7±3.56	0±0	5±5.66	d__Bacteria; p__Acidobacteriota; c__Vicinamibacteria; o__Vicinamibacterales; f__Vicinamibacteraceae; g__Vicinamibacteraceae; s__unclassified_Vicinamibacteraceae
ASV_1274	9.33±1.25	0±0	0±0	1.67±2.36	10.33±1.25	d__Bacteria; p__Actinobacteriota; c__Actinobacteria; o__Micrococcales; f__Microbacteriaceae; g__Agromyces; s__Agromyces_ulmi
ASV_1347	13±3.27	0±0	0±0	0±0	8.33±2.49	d__Bacteria; p__Firmicutes; c__Bacilli; o__Bacillales; f__Bacillaceae; g__Bacillus; s__Bacillus_oleronius
ASV_1210	0±0	5.33±3.77	14.33±4.03	1.67±2.36	0±0	d__Bacteria; p__Gemmatimonadota; c__BD2-11_terrestrial_group; o__BD2-11_terrestrial_group; f__BD2-11_terrestrial_group; g__BD2-11_terrestrial_group; s__metagenome
ASV_1189	3.67±5.19	6.33±4.92	2.33±3.3	3.67±5.19	5.33±4.11	d__Bacteria; p__Actinobacteriota; c__Acidimicrobiia; o__Microtrichales; f__Iamiaceae; g__Iamia; s__uncultured_bacterium
ASV_1186	3.33±4.71	4±3.74	3±2.45	7.67±5.44	3.33±2.49	d__Bacteria; p__Chloroflexi; c__Chloroflexia; o__Thermomicrobiales; f__JG30-KF-CM45; g__JG30-KF-CM45; s__uncultured_bacterium
ASV_1199	2±2.83	5.67±0.47	9±1.63	4.67±1.7	0±0	d__Bacteria; p__Latescibacterota; c__Latescibacterota; o__Latescibacterota; f__Latescibacterota; g__Latescibacterota; s__uncultured_soil
ASV_1226	0±0	15.33±3.3	6±5.89	0±0	0±0	d__Bacteria; p__Actinobacteriota; c__Actinobacteria; o__Micrococcales; f__Microbacteriaceae; g__Microbacterium; s__unclassified_Microbacterium
ASV_1293	7±6.16	0±0	2±2.83	8±5.89	4.33±6.13	d__Bacteria; p__Proteobacteria; c__Alphaproteobacteria; o__Rhizobiales; f__Xanthobacteraceae; g__Rhodoplanes; s__unclassified_Rhodoplanes
ASV_1262	2.33±1.7	8±2.45	0.67±0.94	4±1.41	6.33±1.25	d__Bacteria; p__Gemmatimonadota; c__S0134_terrestrial_group; o__S0134_terrestrial_group; f__S0134_terrestrial_group; g__S0134_terrestrial_group; s__uncultured_Gemmatimonadetes
ASV_1227	2±2.83	6.33±4.5	1.33±1.89	2.33±3.3	9.33±2.49	d__Bacteria; p__Proteobacteria; c__Gammaproteobacteria; o__Burkholderiales; f__SC-I-84; g__SC-I-84; s__uncultured_beta
ASV_1178	3.67±5.19	1.33±1.89	8±5.72	4±2.83	4.33±6.13	d__Bacteria; p__Acidobacteriota; c__Thermoanaerobaculia; o__Thermoanaerobaculales; f__Thermoanaerobaculaceae; g__Subgroup_10; s__unclassified_Subgroup_10
ASV_1157	0±0	6.33±8.96	0±0	15±10.8	0±0	d__Bacteria; p__Acidobacteriota; c__Holophagae; o__Subgroup_7; f__Subgroup_7; g__Subgroup_7; s__unclassified_Subgroup_7
ASV_1343	3±4.24	14.67±5.31	3.67±5.19	0±0	0±0	d__Bacteria; p__Proteobacteria; c__Gammaproteobacteria; o__Burkholderiales; f__Comamonadaceae; g__unclassified_Comamonadaceae; s__unclassified_Comamonadaceae
ASV_1287	3±4.24	6.33±8.96	11.67±8.26	0±0	0±0	d__Bacteria; p__Gemmatimonadota; c__AKAU4049; o__AKAU4049; f__AKAU4049; g__AKAU4049; s__uncultured_bacterium
ASV_1453	20.33±6.85	0±0	0.67±0.94	0±0	0±0	d__Bacteria; p__Proteobacteria; c__Gammaproteobacteria; o__Diplorickettsiales; f__Diplorickettsiaceae; g__Aquicella; s__unclassified_Aquicella
ASV_1264	4±3.74	15.67±2.49	0±0	1.33±1.89	0±0	d__Bacteria; p__Proteobacteria; c__Gammaproteobacteria; o__Burkholderiales; f__B1-7BS; g__B1-7BS; s__uncultured_bacterium
ASV_1168	5±7.07	0±0	0±0	9±12.73	7±9.9	d__Bacteria; p__Myxococcota; c__bacteriap25; o__bacteriap25; f__bacteriap25; g__bacteriap25; s__uncultured_soil
ASV_1327	0±0	6.33±2.87	12.67±1.25	2±1.63	0±0	d__Bacteria; p__Myxococcota; c__Polyangia; o__Polyangiales; f__BIrii41; g__BIrii41; s__uncultured_bacterium
ASV_1129	0±0	8.33±4.03	4.67±2.05	8±5.89	0±0	d__Bacteria; p__Actinobacteriota; c__Actinobacteria; o__Micromonosporales; f__Micromonosporaceae; g__Dactylosporangium; s__uncultured_bacterium
ASV_1242	0±0	14.67±11.15	0±0	6.33±8.96	0±0	d__Bacteria; p__Gemmatimonadota; c__Gemmatimonadetes; o__Gemmatimonadales; f__Gemmatimonadaceae; g__Gemmatimonas; s__unclassified_Gemmatimonas
ASV_1115	0±0	6.67±4.78	8±5.66	6.33±4.92	0±0	d__Bacteria; p__Actinobacteriota; c__Acidimicrobiia; o__Microtrichales; f__Iamiaceae; g__Iamia; s__unclassified_Iamia
ASV_1228	5±1.63	6±8.49	1.33±1.89	0±0	8.67±1.7	d__Bacteria; p__Verrucomicrobiota; c__Verrucomicrobiae; o__Verrucomicrobiales; f__Rubritaleaceae; g__Luteolibacter; s__unclassified_Luteolibacter
ASV_1141	10.67±7.72	0±0	0±0	2.33±3.3	8±5.72	d__Bacteria; p__MBNT15; c__MBNT15; o__MBNT15; f__MBNT15; g__MBNT15; s__uncultured_bacterium
ASV_1345	11.33±3.77	0±0	0±0	1.33±1.89	8.33±2.87	d__Bacteria; p__Proteobacteria; c__Gammaproteobacteria; o__Burkholderiales; f__Nitrosomonadaceae; g__MND1; s__unclassified_MND1
ASV_1265	0±0	21±2.83	0±0	0±0	0±0	d__Bacteria; p__NB1-j; c__NB1-j; o__NB1-j; f__NB1-j; g__NB1-j; s__uncultured_bacterium
ASV_1159	0±0	2.33±3.3	0±0	12.67±3.09	6±4.32	d__Bacteria; p__Proteobacteria; c__Alphaproteobacteria; o__Sphingomonadales; f__Sphingomonadaceae; g__Novosphingobium; s__unclassified_Novosphingobium
ASV_1183	0±0	7±2.94	0±0	14±6.68	0±0	d__Bacteria; p__Proteobacteria; c__Gammaproteobacteria; o__Pseudomonadales; f__Pseudomonadaceae; g__Pseudomonas; s__unclassified_Pseudomonas
ASV_1252	0±0	17.67±5.79	0±0	3.33±2.36	0±0	d__Bacteria; p__Gemmatimonadota; c__S0134_terrestrial_group; o__S0134_terrestrial_group; f__S0134_terrestrial_group; g__S0134_terrestrial_group; s__uncultured_bacterium
ASV_1284	0±0	0±0	0±0	7.67±10.84	13.33±18.86	d__Bacteria; p__Proteobacteria; c__Alphaproteobacteria; o__Sphingomonadales; f__Sphingomonadaceae; g__Sphingomonas; s__unclassified_Sphingomonas
ASV_1187	5.33±0.94	2.67±3.77	7.33±1.25	2.67±3.09	3±1.63	d__Bacteria; p__Acidobacteriota; c__Subgroup_5; o__Subgroup_5; f__Subgroup_5; g__Subgroup_5; s__uncultured_bacterium
ASV_1133	0±0	3.67±5.19	15±3.56	2.33±3.3	0±0	d__Bacteria; p__unclassified_Bacteria; c__unclassified_Bacteria; o__unclassified_Bacteria; f__unclassified_Bacteria; g__unclassified_Bacteria; s__unclassified_Bacteria
ASV_1251	14±3.56	0±0	0±0	2±2.83	5±4.55	d__Bacteria; p__Proteobacteria; c__Alphaproteobacteria; o__Rhodobacterales; f__Rhodobacteraceae; g__unclassified_Rhodobacteraceae; s__unclassified_Rhodobacteraceae
ASV_1193	1.67±2.36	5.67±4.92	7.67±6.55	4.67±3.4	1.33±1.89	d__Bacteria; p__Actinobacteriota; c__Acidimicrobiia; o__Microtrichales; f__Ilumatobacteraceae; g__uncultured; s__unclassified_uncultured
ASV_1296	12±1.63	0±0	0±0	0±0	9±1.63	d__Bacteria; p__Actinobacteriota; c__Acidimicrobiia; o__uncultured; f__uncultured; g__uncultured; s__uncultured_actinobacterium
ASV_1298	0±0	10.67±3.4	0±0	9±6.68	1.33±1.89	d__Bacteria; p__Proteobacteria; c__Gammaproteobacteria; o__uncultured; f__uncultured; g__uncultured; s__uncultured_bacterium
ASV_1353	6.33±0.47	4.67±6.6	4.67±3.68	5.33±3.77	0±0	d__Bacteria; p__Actinobacteriota; c__Actinobacteria; o__Euzebyales; f__Euzebyaceae; g__uncultured; s__uncultured_bacterium
ASV_1396	10±7.12	0±0	0±0	0±0	11±3.27	d__Bacteria; p__Acidobacteriota; c__Vicinamibacteria; o__Vicinamibacterales; f__uncultured; g__uncultured; s__unclassified_uncultured
ASV_1519	2±2.83	9±2.45	6±4.32	4±4.97	0±0	d__Bacteria; p__Gemmatimonadota; c__Gemmatimonadetes; o__Gemmatimonadales; f__Gemmatimonadaceae; g__uncultured; s__unclassified_uncultured
ASV_1320	3.33±2.36	4.67±3.68	0±0	5.33±0.47	7.33±2.87	d__Bacteria; p__Bacteroidota; c__Bacteroidia; o__Chitinophagales; f__Chitinophagaceae; g__Aurantisolimonas; s__uncultured_bacterium
ASV_1511	10.33±11.26	0±0	0±0	1.33±1.89	9±6.53	d__Bacteria; p__Myxococcota; c__bacteriap25; o__bacteriap25; f__bacteriap25; g__bacteriap25; s__uncultured_soil
ASV_1291	0±0	9.33±3.3	5±3.56	6.33±5.79	0±0	d__Bacteria; p__Gemmatimonadota; c__Gemmatimonadetes; o__Gemmatimonadales; f__Gemmatimonadaceae; g__Gemmatimonas; s__uncultured_bacterium
ASV_1340	0±0	8.67±2.87	0±0	12±9.8	0±0	d__Bacteria; p__Chloroflexi; c__Gitt-GS-136; o__Gitt-GS-136; f__Gitt-GS-136; g__Gitt-GS-136; s__uncultured_bacterium
ASV_1282	0±0	11±7.87	2.67±3.77	4.67±6.6	2.33±3.3	d__Bacteria; p__Actinobacteriota; c__Actinobacteria; o__Propionibacteriales; f__Nocardioidaceae; g__Nocardioides; s__unclassified_Nocardioides
ASV_983	0±0	14.67±10.5	4±5.66	2±2.83	0±0	d__Bacteria; p__Acidobacteriota; c__Blastocatellia; o__Pyrinomonadales; f__Pyrinomonadaceae; g__RB41; s__unclassified_RB41
ASV_1107	0±0	3.33±2.36	6±1.41	10.67±5.91	0.67±0.94	d__Bacteria; p__Acidobacteriota; c__Blastocatellia; o__Pyrinomonadales; f__Pyrinomonadaceae; g__RB41; s__unclassified_RB41
ASV_1257	0±0	2±2.83	15±4.32	0±0	3.67±2.62	d__Bacteria; p__Acidobacteriota; c__Holophagae; o__Subgroup_7; f__Subgroup_7; g__Subgroup_7; s__uncultured_soil
ASV_1158	0±0	1±1.41	0±0	19.67±2.05	0±0	d__Bacteria; p__Proteobacteria; c__Gammaproteobacteria; o__Burkholderiales; f__Comamonadaceae; g__unclassified_Comamonadaceae; s__unclassified_Comamonadaceae
ASV_1150	0±0	6.67±1.7	8.67±1.25	2.33±3.3	3±2.94	d__Bacteria; p__Acidobacteriota; c__Vicinamibacteria; o__Vicinamibacterales; f__uncultured; g__uncultured; s__uncultured_Acidobacteria
ASV_1395	9±12.73	0±0	0±0	0±0	11.67±16.5	d__Bacteria; p__Acidobacteriota; c__Vicinamibacteria; o__Vicinamibacterales; f__uncultured; g__uncultured; s__uncultured_Acidobacteria
ASV_1456	9.33±3.86	0±0	0±0	1.67±1.7	9.67±1.7	d__Bacteria; p__Actinobacteriota; c__Acidimicrobiia; o__uncultured; f__uncultured; g__uncultured; s__uncultured_actinobacterium
ASV_1151	0±0	4.67±3.4	5.33±3.77	10.67±4.11	0±0	d__Bacteria; p__Acidobacteriota; c__Vicinamibacteria; o__Vicinamibacterales; f__Vicinamibacteraceae; g__Vicinamibacteraceae; s__uncultured_organism
ASV_1317	0±0	4.33±6.13	3.33±4.71	13±9.2	0±0	d__Bacteria; p__Acidobacteriota; c__Vicinamibacteria; o__Vicinamibacterales; f__Vicinamibacteraceae; g__Vicinamibacteraceae; s__unclassified_Vicinamibacteraceae
ASV_1334	9.67±8.06	2.33±3.3	0.67±0.94	2.67±2.05	5.33±3.4	d__Bacteria; p__Acidobacteriota; c__Vicinamibacteria; o__Vicinamibacterales; f__Vicinamibacteraceae; g__Vicinamibacteraceae; s__unclassified_Vicinamibacteraceae
ASV_1435	20.33±15.97	0±0	0±0	0±0	0±0	d__Bacteria; p__Actinobacteriota; c__Thermoleophilia; o__Solirubrobacterales; f__67-14; g__67-14; s__uncultured_bacterium
ASV_1394	10.67±15.08	8±6.16	0±0	1.67±2.36	0±0	d__Bacteria; p__Proteobacteria; c__Gammaproteobacteria; o__Burkholderiales; f__Comamonadaceae; g__Acidovorax; s__unclassified_Acidovorax
ASV_1323	0±0	17.67±4.78	0±0	2.67±3.77	0±0	d__Bacteria; p__Bacteroidota; c__Bacteroidia; o__Cytophagales; f__Cyclobacteriaceae; g__Algoriphagus; s__unclassified_Algoriphagus
ASV_1576	10.33±3.86	0±0	3.67±3.86	2.67±3.77	3.67±4.5	d__Bacteria; p__Myxococcota; c__bacteriap25; o__bacteriap25; f__bacteriap25; g__bacteriap25; s__metagenome
ASV_1281	0±0	10.33±4.71	3.33±4.71	6.67±4.78	0±0	d__Bacteria; p__Gemmatimonadota; c__BD2-11_terrestrial_group; o__BD2-11_terrestrial_group; f__BD2-11_terrestrial_group; g__BD2-11_terrestrial_group; s__metagenome
ASV_1388	1.33±1.89	1.67±2.36	10±1.41	0±0	7.33±3.68	d__Bacteria; p__Myxococcota; c__Polyangia; o__Polyangiales; f__Eel-36e1D6; g__Eel-36e1D6; s__unclassified_Eel-36e1D6
ASV_1276	0±0	20.33±5.19	0±0	0±0	0±0	d__Bacteria; p__Myxococcota; c__Polyangia; o__Haliangiales; f__Haliangiaceae; g__Haliangium; s__Kofleria_flava
ASV_1214	8.67±6.34	4.67±3.3	2.33±1.7	4.67±2.05	0±0	d__Bacteria; p__Chloroflexi; c__Chloroflexia; o__Thermomicrobiales; f__JG30-KF-CM45; g__JG30-KF-CM45; s__uncultured_bacterium
ASV_1337	4±5.66	8.33±6.55	2.67±3.77	0±0	5.33±4.11	d__Bacteria; p__Proteobacteria; c__Gammaproteobacteria; o__Burkholderiales; f__Nitrosomonadaceae; g__MND1; s__uncultured_bacterium
ASV_1498	14.33±7.59	0±0	0±0	3.67±5.19	2.33±2.05	d__Bacteria; p__Proteobacteria; c__Gammaproteobacteria; o__Burkholderiales; f__Nitrosomonadaceae; g__MND1; s__unclassified_MND1
ASV_1424	5±3.56	4.33±1.25	1.67±2.36	4.33±3.09	5±2.16	d__Bacteria; p__NB1-j; c__NB1-j; o__NB1-j; f__NB1-j; g__NB1-j; s__uncultured_Myxococcales
ASV_1429	2±2.83	3.33±4.71	15±2.94	0±0	0±0	d__Bacteria; p__NB1-j; c__NB1-j; o__NB1-j; f__NB1-j; g__NB1-j; s__unclassified_NB1-j
ASV_1470	13.33±6.85	0±0	0±0	0±0	7±2.45	d__Bacteria; p__Proteobacteria; c__Gammaproteobacteria; o__Pseudomonadales; f__Pseudomonadaceae; g__Pseudomonas; s__unclassified_Pseudomonas
ASV_1268	0±0	5±3.56	7.67±5.56	7.67±1.89	0±0	d__Bacteria; p__Gemmatimonadota; c__S0134_terrestrial_group; o__S0134_terrestrial_group; f__S0134_terrestrial_group; g__S0134_terrestrial_group; s__uncultured_bacterium
ASV_1249	0±0	3.33±4.71	4.33±4.19	12.67±5.25	0±0	d__Bacteria; p__Acidobacteriota; c__Holophagae; o__Subgroup_7; f__Subgroup_7; g__Subgroup_7; s__uncultured_Acidobacteria
ASV_1412	16±5.66	0±0	0±0	0±0	4.33±3.3	d__Bacteria; p__unclassified_Bacteria; c__unclassified_Bacteria; o__unclassified_Bacteria; f__unclassified_Bacteria; g__unclassified_Bacteria; s__unclassified_Bacteria
ASV_1203	2.33±3.3	8±2.94	2±2.83	5.67±0.47	2.33±3.3	d__Bacteria; p__Acidobacteriota; c__Vicinamibacteria; o__Vicinamibacterales; f__Vicinamibacteraceae; g__Vicinamibacteraceae; s__unclassified_Vicinamibacteraceae
ASV_1315	2.67±3.77	2.67±3.77	5±7.07	7±0.82	3±2.16	d__Bacteria; p__Methylomirabilota; c__Methylomirabilia; o__Rokubacteriales; f__WX65; g__WX65; s__uncultured_bacterium
ASV_1377	3.33±0.94	1±1.41	7.67±4.64	1±0.82	7.33±4.99	d__Bacteria; p__Methylomirabilota; c__Methylomirabilia; o__Rokubacteriales; f__WX65; g__WX65; s__bacterium_WX65
ASV_1321	0±0	18±2.83	0±0	2±2.83	0±0	d__Bacteria; p__Proteobacteria; c__Alphaproteobacteria; o__Sphingomonadales; f__Sphingomonadaceae; g__Altererythrobacter; s__metagenome
ASV_1167	2±2.83	6.33±0.47	3.33±4.71	4±1.41	4.33±1.7	d__Bacteria; p__Gemmatimonadota; c__BD2-11_terrestrial_group; o__BD2-11_terrestrial_group; f__BD2-11_terrestrial_group; g__BD2-11_terrestrial_group; s__uncultured_bacterium
ASV_1179	0±0	11.33±4.5	3.67±5.19	5±3.74	0±0	d__Bacteria; p__Myxococcota; c__Polyangia; o__Polyangiales; f__BIrii41; g__BIrii41; s__unclassified_BIrii41
ASV_1413	17±9.27	0±0	0±0	0.67±0.94	2.33±0.47	d__Bacteria; p__Cyanobacteria; c__Cyanobacteriia; o__Cyanobacteriales; f__Desertifilaceae; g__CENA533; s__Oscillatoriales_cyanobacterium
ASV_1304	2±2.83	4±3.74	11.67±5.44	0±0	2.33±3.3	d__Bacteria; p__Proteobacteria; c__Gammaproteobacteria; o__Burkholderiales; f__Nitrosomonadaceae; g__Ellin6067; s__unclassified_Ellin6067
ASV_1324	0±0	4±1.41	15±2.94	0±0	1±1.41	d__Bacteria; p__Armatimonadota; c__Fimbriimonadia; o__Fimbriimonadales; f__Fimbriimonadales; g__Fimbriimonadales; s__uncultured_bacterium
ASV_1243	0±0	10.67±2.36	0±0	9.33±4.19	0±0	d__Bacteria; p__Myxococcota; c__Polyangia; o__Haliangiales; f__Haliangiaceae; g__Haliangium; s__uncultured_bacterium
ASV_1087	0±0	4±3.74	9±4.55	7±4.32	0±0	d__Bacteria; p__Chloroflexi; c__KD4-96; o__KD4-96; f__KD4-96; g__KD4-96; s__unclassified_KD4-96
ASV_1221	7.33±1.89	0±0	2±2.83	2.33±3.3	8.33±0.47	d__Bacteria; p__Actinobacteriota; c__MB-A2-108; o__MB-A2-108; f__MB-A2-108; g__MB-A2-108; s__uncultured_bacterium
ASV_1578	15.33±5.73	0±0	2±2.83	1.33±1.89	1.33±1.89	d__Bacteria; p__Proteobacteria; c__Gammaproteobacteria; o__Burkholderiales; f__Methylophilaceae; g__Methylotenera; s__uncultured_soil
ASV_1254	3±2.45	2.67±3.77	0±0	11.67±0.94	2.67±3.77	d__Bacteria; p__Proteobacteria; c__Gammaproteobacteria; o__PLTA13; f__PLTA13; g__PLTA13; s__uncultured_bacterium
ASV_1373	0±0	17±6.38	0±0	3±4.24	0±0	d__Bacteria; p__Acidobacteriota; c__Blastocatellia; o__Pyrinomonadales; f__Pyrinomonadaceae; g__RB41; s__unclassified_RB41
ASV_1335	0±0	7±5.35	9±6.98	4±5.66	0±0	d__Bacteria; p__Methylomirabilota; c__Methylomirabilia; o__Rokubacteriales; f__Rokubacteriales; g__Rokubacteriales; s__uncultured_bacterium
ASV_1270	0±0	2.33±3.3	8.67±1.7	6.67±3.09	2.33±1.7	d__Bacteria; p__Gemmatimonadota; c__S0134_terrestrial_group; o__S0134_terrestrial_group; f__S0134_terrestrial_group; g__S0134_terrestrial_group; s__uncultured_bacterium
ASV_1482	6±4.24	2.67±3.77	1.33±1.89	3.67±5.19	6.33±5.79	d__Bacteria; p__Acidobacteriota; c__Acidobacteriae; o__Subgroup_15; f__Subgroup_15; g__Subgroup_15; s__uncultured_bacterium
ASV_1421	6.33±4.92	1.67±2.36	5.33±1.89	2.67±3.77	4±2.94	d__Bacteria; p__Acidobacteriota; c__Subgroup_22; o__Subgroup_22; f__Subgroup_22; g__Subgroup_22; s__unclassified_Subgroup_22
ASV_1277	0±0	3.33±4.71	16.67±4.64	0±0	0±0	d__Bacteria; p__Gemmatimonadota; c__Gemmatimonadetes; o__Gemmatimonadales; f__Gemmatimonadaceae; g__uncultured; s__uncultured_bacterium
ASV_1285	0±0	14±2.16	0±0	6±8.49	0±0	d__Bacteria; p__Gemmatimonadota; c__Gemmatimonadetes; o__Gemmatimonadales; f__Gemmatimonadaceae; g__uncultured; s__uncultured_Gemmatimonadetes
ASV_1397	3.33±4.71	6±4.55	0±0	3.67±2.62	7±4.97	d__Bacteria; p__Actinobacteriota; c__Thermoleophilia; o__Gaiellales; f__uncultured; g__uncultured; s__uncultured_organism
ASV_1564	10±2.94	0±0	0±0	5±3.74	5±4.08	d__Bacteria; p__Actinobacteriota; c__Thermoleophilia; o__Gaiellales; f__uncultured; g__uncultured; s__unclassified_uncultured
ASV_1671	20±2.16	0±0	0±0	0±0	0±0	d__Bacteria; p__Actinobacteriota; c__Acidimicrobiia; o__Actinomarinales; f__uncultured; g__uncultured; s__uncultured_Actinomycetales
ASV_1328	4.33±6.13	5.67±8.01	5.33±3.86	4.67±3.68	0±0	d__Bacteria; p__Planctomycetota; c__Phycisphaerae; o__Tepidisphaerales; f__WD2101_soil_group; g__WD2101_soil_group; s__uncultured_bacterium
ASV_1367	5±3.74	2±1.63	6.67±1.7	4.33±3.09	1.67±2.36	d__Bacteria; p__Gemmatimonadota; c__AKAU4049; o__AKAU4049; f__AKAU4049; g__AKAU4049; s__uncultured_bacterium
ASV_1088	0±0	10.33±8.18	4±1.41	5.33±3.86	0±0	d__Bacteria; p__Proteobacteria; c__Alphaproteobacteria; o__Rhizobiales; f__D05-2; g__D05-2; s__uncultured_bacterium
ASV_1364	0±0	4.67±6.6	9.33±6.8	5.67±8.01	0±0	d__Bacteria; p__Chloroflexi; c__KD4-96; o__KD4-96; f__KD4-96; g__KD4-96; s__unclassified_KD4-96
ASV_1301	0±0	0±0	0±0	0±0	19.67±4.99	d__Bacteria; p__Latescibacterota; c__Latescibacterota; o__Latescibacterota; f__Latescibacterota; g__Latescibacterota; s__uncultured_Latescibacteria
ASV_1201	0±0	7±2.94	3.33±4.71	7.33±3.4	2±2.83	d__Bacteria; p__Actinobacteriota; c__MB-A2-108; o__MB-A2-108; f__MB-A2-108; g__MB-A2-108; s__uncultured_actinobacterium
ASV_1390	4.67±2.62	9.33±0.94	4.33±3.68	1±0.82	0.33±0.47	d__Bacteria; p__Proteobacteria; c__Gammaproteobacteria; o__Pseudomonadales; f__Pseudomonadaceae; g__Pseudomonas; s__unclassified_Pseudomonas
ASV_1386	0±0	19.67±1.25	0±0	0±0	0±0	d__Bacteria; p__Patescibacteria; c__Saccharimonadia; o__Saccharimonadales; f__Saccharimonadales; g__Saccharimonadales; s__unclassified_Saccharimonadales
ASV_1238	0±0	5.33±7.54	5.67±4.19	6.33±4.5	2.33±3.3	d__Bacteria; p__Proteobacteria; c__Gammaproteobacteria; o__Burkholderiales; f__TRA3-20; g__TRA3-20; s__unclassified_TRA3-20
ASV_1331	4.67±4.11	2.67±2.05	2±2.83	7±2.16	3.33±4.71	d__Bacteria; p__Actinobacteriota; c__Acidimicrobiia; o__Microtrichales; f__unclassified_Microtrichales; g__unclassified_Microtrichales; s__unclassified_Microtrichales
ASV_1170	0±0	19.67±1.89	0±0	0±0	0±0	d__Bacteria; p__Proteobacteria; c__Alphaproteobacteria; o__Rhodobacterales; f__Rhodobacteraceae; g__unclassified_Rhodobacteraceae; s__unclassified_Rhodobacteraceae
ASV_1194	2.33±3.3	0±0	6±4.55	11.33±4.03	0±0	d__Bacteria; p__Acidobacteriota; c__Vicinamibacteria; o__Vicinamibacterales; f__uncultured; g__uncultured; s__unclassified_uncultured
ASV_1244	0±0	2.67±3.77	6±8.49	11±7.87	0±0	d__Bacteria; p__Chloroflexi; c__Anaerolineae; o__Ardenticatenales; f__uncultured; g__uncultured; s__uncultured_bacterium
ASV_1271	0±0	5.67±2.05	4.33±1.25	9.67±4.19	0±0	d__Bacteria; p__Proteobacteria; c__Gammaproteobacteria; o__uncultured; f__uncultured; g__uncultured; s__uncultured_bacterium
ASV_1346	11.67±2.05	0±0	0±0	2.33±3.3	5.67±4.5	d__Bacteria; p__Actinobacteriota; c__Thermoleophilia; o__Gaiellales; f__uncultured; g__uncultured; s__unclassified_uncultured
ASV_1504	0±0	0±0	15±3.27	2±2.83	2.67±3.77	d__Bacteria; p__Gemmatimonadota; c__Gemmatimonadetes; o__Gemmatimonadales; f__Gemmatimonadaceae; g__uncultured; s__unclassified_uncultured
ASV_1514	0±0	0±0	0±0	0±0	19.67±14.61	d__Bacteria; p__Proteobacteria; c__Alphaproteobacteria; o__Rhizobiales; f__Methyloligellaceae; g__uncultured; s__unclassified_uncultured
ASV_1160	0±0	9±1.63	0±0	4.67±4.11	6±4.24	d__Bacteria; p__Acidobacteriota; c__Vicinamibacteria; o__Vicinamibacterales; f__Vicinamibacteraceae; g__Vicinamibacteraceae; s__unclassified_Vicinamibacteraceae
ASV_1308	2.67±3.77	11±4.08	0±0	2.33±1.7	3.67±5.19	d__Bacteria; p__Acidobacteriota; c__Vicinamibacteria; o__Vicinamibacterales; f__Vicinamibacteraceae; g__Vicinamibacteraceae; s__unclassified_Vicinamibacteraceae
ASV_1336	1±1.41	11.33±6.6	1.67±1.25	5.67±4.5	0±0	d__Bacteria; p__Acidobacteriota; c__Vicinamibacteria; o__Vicinamibacterales; f__Vicinamibacteraceae; g__Vicinamibacteraceae; s__unclassified_Vicinamibacteraceae
ASV_1487	12.67±3.09	0±0	0±0	0.67±0.94	6±2.94	d__Bacteria; p__Myxococcota; c__Polyangia; o__Polyangiales; f__Polyangiaceae; g__Aetherobacter; s__uncultured_bacterium
ASV_1740	14.33±20.27	0±0	0±0	0±0	5±7.07	d__Bacteria; p__Myxococcota; c__bacteriap25; o__bacteriap25; f__bacteriap25; g__bacteriap25; s__uncultured_soil
ASV_1553	0±0	4±5.66	12±0	3.33±4.71	0±0	d__Bacteria; p__Myxococcota; c__Polyangia; o__Polyangiales; f__BIrii41; g__BIrii41; s__uncultured_bacterium
ASV_1433	4.33±3.09	1.67±2.36	2±2.83	3.33±2.87	8±2.16	d__Bacteria; p__Actinobacteriota; c__Acidimicrobiia; o__IMCC26256; f__IMCC26256; g__IMCC26256; s__metagenome
ASV_1469	4.33±3.3	0±0	1.67±2.36	4±5.66	9.33±2.62	d__Bacteria; p__Chloroflexi; c__KD4-96; o__KD4-96; f__KD4-96; g__KD4-96; s__metagenome
ASV_1372	6.67±4.78	0±0	0±0	0±0	12.67±1.7	d__Bacteria; p__Verrucomicrobiota; c__Verrucomicrobiae; o__Verrucomicrobiales; f__Rubritaleaceae; g__Luteolibacter; s__uncultured_Verrucomicrobia
ASV_1297	4.33±6.13	0±0	0±0	0±0	15±2.94	d__Bacteria; p__Proteobacteria; c__Gammaproteobacteria; o__Xanthomonadales; f__Xanthomonadaceae; g__Lysobacter; s__unclassified_Lysobacter
ASV_1416	3.33±4.71	0±0	5.33±7.54	0±0	10.67±7.54	d__Bacteria; p__Proteobacteria; c__Gammaproteobacteria; o__Burkholderiales; f__Comamonadaceae; g__Methylibium; s__uncultured_bacterium
ASV_1326	0±0	6.33±4.5	10.67±1.89	2.33±3.3	0±0	d__Bacteria; p__Myxococcota; c__Polyangia; o__Nannocystales; f__Nannocystaceae; g__Nannocystis; s__uncultured_Myxococcales
ASV_1375	0±0	11±6.16	6.33±4.5	2±2.83	0±0	d__Bacteria; p__Proteobacteria; c__Gammaproteobacteria; o__Pseudomonadales; f__Moraxellaceae; g__Permianibacter; s__uncultured_bacterium
ASV_1230	4.67±3.4	2.67±2.05	3±1.41	8±3.56	1±0.82	d__Bacteria; p__Acidobacteriota; c__Blastocatellia; o__Pyrinomonadales; f__Pyrinomonadaceae; g__RB41; s__unclassified_RB41
ASV_1253	2±2.83	1.67±2.36	0±0	5±7.07	10.67±7.93	d__Bacteria; p__Actinobacteriota; c__Thermoleophilia; o__Solirubrobacterales; f__Solirubrobacteraceae; g__Solirubrobacter; s__unclassified_Solirubrobacter
ASV_1472	0±0	10.33±7.72	0±0	9±6.98	0±0	d__Bacteria; p__Acidobacteriota; c__Thermoanaerobaculia; o__Thermoanaerobaculales; f__Thermoanaerobaculaceae; g__Subgroup_10; s__unclassified_Subgroup_10
ASV_1169	0±0	5.33±4.11	0±0	14±4.55	0±0	d__Bacteria; p__Acidobacteriota; c__Holophagae; o__Subgroup_7; f__Subgroup_7; g__Subgroup_7; s__unclassified_Subgroup_7
ASV_1197	0±0	7.67±2.05	6±4.55	5.67±4.92	0±0	d__Bacteria; p__Proteobacteria; c__Gammaproteobacteria; o__Burkholderiales; f__TRA3-20; g__TRA3-20; s__unclassified_TRA3-20
ASV_1505	8.67±0.47	1±1.41	3.33±4.71	3.33±2.49	3±4.24	d__Bacteria; p__unclassified_Bacteria; c__unclassified_Bacteria; o__unclassified_Bacteria; f__unclassified_Bacteria; g__unclassified_Bacteria; s__unclassified_Bacteria
ASV_1272	0±0	9.67±7.41	6±8.49	3.67±5.19	0±0	d__Bacteria; p__Gemmatimonadota; c__Gemmatimonadetes; o__Gemmatimonadales; f__Gemmatimonadaceae; g__uncultured; s__uncultured_Gemmatimonadetes
ASV_1286	0±0	0±0	14.33±4.19	5±7.07	0±0	d__Bacteria; p__Acidobacteriota; c__Vicinamibacteria; o__Vicinamibacterales; f__uncultured; g__uncultured; s__uncultured_bacterium
ASV_1341	0±0	8.33±6.02	2.67±3.77	8.33±1.7	0±0	d__Bacteria; p__Gemmatimonadota; c__Gemmatimonadetes; o__Gemmatimonadales; f__Gemmatimonadaceae; g__uncultured; s__unclassified_uncultured
ASV_1371	11±8.98	0±0	0±0	0±0	8.33±0.47	d__Bacteria; p__Acidobacteriota; c__Vicinamibacteria; o__Vicinamibacterales; f__uncultured; g__uncultured; s__unclassified_uncultured
ASV_1744	13±5.35	0±0	0±0	0±0	6.33±5.79	d__Bacteria; p__Actinobacteriota; c__Thermoleophilia; o__Gaiellales; f__uncultured; g__uncultured; s__unclassified_uncultured
ASV_1236	0±0	0±0	8.33±3.09	0±0	10.67±1.89	d__Bacteria; p__Verrucomicrobiota; c__Verrucomicrobiae; o__Pedosphaerales; f__Pedosphaeraceae; g__ADurb.Bin063-1; s__unclassified_ADurb.Bin063-1
ASV_1360	0±0	11.33±1.7	0±0	7.67±10.84	0±0	d__Bacteria; p__Proteobacteria; c__Alphaproteobacteria; o__Sphingomonadales; f__Sphingomonadaceae; g__Altererythrobacter; s__unclassified_Altererythrobacter
ASV_1259	6±5.89	3.33±4.71	5.33±4.11	4.33±6.13	0±0	d__Bacteria; p__Myxococcota; c__bacteriap25; o__bacteriap25; f__bacteriap25; g__bacteriap25; s__unclassified_bacteriap25
ASV_1241	1.67±1.7	0±0	0±0	9±8.04	8.33±3.68	d__Bacteria; p__Proteobacteria; c__Alphaproteobacteria; o__Rhizobiales; f__Rhizobiaceae; g__Ensifer; s__unclassified_Ensifer
ASV_1363	0±0	0±0	0±0	0±0	19±13.74	d__Bacteria; p__Actinobacteriota; c__Acidimicrobiia; o__Microtrichales; f__Ilumatobacteraceae; g__Ilumatobacter; s__unclassified_Ilumatobacter
ASV_1182	4.33±3.09	5±1.63	0±0	3.33±2.87	6.33±4.5	d__Bacteria; p__Proteobacteria; c__Gammaproteobacteria; o__Steroidobacterales; f__Woeseiaceae; g__JTB255_marine_benthic_group; s__uncultured_bacterium
ASV_1485	13.67±2.62	0±0	0±0	1.33±1.89	4±3.27	d__Bacteria; p__Latescibacterota; c__Latescibacterota; o__Latescibacterota; f__Latescibacterota; g__Latescibacterota; s__uncultured_bacterium
ASV_1222	0±0	2.33±3.3	4.33±6.13	12.33±4.19	0±0	d__Bacteria; p__Actinobacteriota; c__Actinobacteria; o__Corynebacteriales; f__Mycobacteriaceae; g__Mycobacterium; s__unclassified_Mycobacterium
ASV_1248	5.67±5.44	3.33±2.62	0.67±0.47	5±4.08	4.33±3.3	d__Bacteria; p__Acidobacteriota; c__Blastocatellia; o__Pyrinomonadales; f__Pyrinomonadaceae; g__RB41; s__unclassified_RB41
ASV_1260	0±0	7.33±1.7	4.33±3.3	7.33±2.05	0±0	d__Bacteria; p__Acidobacteriota; c__Blastocatellia; o__Pyrinomonadales; f__Pyrinomonadaceae; g__RB41; s__unclassified_RB41
ASV_1305	0±0	0±0	19±13.59	0±0	0±0	d__Bacteria; p__Chloroflexi; c__Dehalococcoidia; o__S085; f__S085; g__S085; s__uncultured_bacterium
ASV_1531	11±7.87	2.33±3.3	0±0	0±0	5.67±8.01	d__Bacteria; p__Actinobacteriota; c__Thermoleophilia; o__Solirubrobacterales; f__Solirubrobacteraceae; g__Solirubrobacter; s__unclassified_Solirubrobacter
ASV_1409	0±0	0±0	6.67±9.43	0±0	12.33±3.86	d__Bacteria; p__Acidobacteriota; c__Thermoanaerobaculia; o__Thermoanaerobaculales; f__Thermoanaerobaculaceae; g__Subgroup_10; s__uncultured_soil
ASV_1443	0±0	3±0.82	13.67±4.19	2.33±2.62	0±0	d__Bacteria; p__Acidobacteriota; c__Subgroup_20; o__Subgroup_20; f__Subgroup_20; g__Subgroup_20; s__uncultured_bacterium
ASV_1235	0±0	9.67±7.13	0±0	7.33±5.25	2±2.83	d__Bacteria; p__Acidobacteriota; c__Holophagae; o__Subgroup_7; f__Subgroup_7; g__Subgroup_7; s__unclassified_Subgroup_7
ASV_1316	0±0	9.67±2.05	2±2.83	7.33±5.44	0±0	d__Bacteria; p__Gemmatimonadota; c__Gemmatimonadetes; o__Gemmatimonadales; f__Gemmatimonadaceae; g__uncultured; s__Gemmatimonadetes_bacterium
ASV_1378	7.33±1.25	7.33±1.25	3±3.56	1.33±1.89	0±0	d__Bacteria; p__Proteobacteria; c__Gammaproteobacteria; o__Xanthomonadales; f__Rhodanobacteraceae; g__uncultured; s__uncultured_gamma
ASV_1411	2.33±3.3	6.33±4.5	1.67±2.36	8.67±6.18	0±0	d__Bacteria; p__Gemmatimonadota; c__Gemmatimonadetes; o__Gemmatimonadales; f__Gemmatimonadaceae; g__uncultured; s__uncultured_Alphaproteobacteria
ASV_1392	0±0	0±0	2.67±3.77	0±0	16.33±3.3	d__Bacteria; p__Acidobacteriota; c__Vicinamibacteria; o__Vicinamibacterales; f__Vicinamibacteraceae; g__Vicinamibacteraceae; s__unclassified_Vicinamibacteraceae
ASV_1419	5.67±1.25	0.33±0.47	7.33±0.47	1.33±1.89	4.33±3.09	d__Bacteria; p__Acidobacteriota; c__Vicinamibacteria; o__Vicinamibacterales; f__Vicinamibacteraceae; g__Vicinamibacteraceae; s__unclassified_Vicinamibacteraceae
ASV_1428	0±0	0±0	11.33±4.19	0±0	7.33±6.13	d__Bacteria; p__Acidobacteriota; c__Blastocatellia; o__11-24; f__11-24; g__11-24; s__uncultured_Acidobacteria
ASV_1267	0±0	3±2.16	8.67±4.03	7±5.1	0±0	d__Bacteria; p__Gemmatimonadota; c__BD2-11_terrestrial_group; o__BD2-11_terrestrial_group; f__BD2-11_terrestrial_group; g__BD2-11_terrestrial_group; s__metagenome
ASV_1454	11±2.94	0±0	2.33±3.3	1.67±2.36	3.67±3.86	d__Bacteria; p__Proteobacteria; c__Alphaproteobacteria; o__Sphingomonadales; f__Sphingomonadaceae; g__Ellin6055; s__unclassified_Ellin6055
ASV_1426	0±0	15.67±5.73	0±0	3±4.24	0±0	d__Bacteria; p__Proteobacteria; c__Gammaproteobacteria; o__Burkholderiales; f__Nitrosomonadaceae; g__Ellin6067; s__unclassified_Ellin6067
ASV_1225	0±0	5.67±4.5	5±4.08	5±4.55	3±4.24	d__Bacteria; p__Entotheonellaeota; c__Entotheonellia; o__Entotheonellales; f__Entotheonellaceae; g__Entotheonellaceae; s__uncultured_bacterium
ASV_1358	15±4.55	0±0	0±0	0±0	3.67±5.19	d__Bacteria; p__Firmicutes; c__Bacilli; o__Bacillales; f__Planococcaceae; g__Lysinibacillus; s__unclassified_Lysinibacillus
ASV_1330	3.67±3.3	0±0	2.33±3.3	7.33±2.05	5.33±3.77	d__Bacteria; p__Proteobacteria; c__Alphaproteobacteria; o__Rhizobiales; f__Hyphomicrobiaceae; g__Pedomicrobium; s__unclassified_Pedomicrobium
ASV_1565	13.67±10.34	0±0	0±0	0±0	5±7.07	d__Bacteria; p__Chloroflexi; c__Dehalococcoidia; o__S085; f__S085; g__S085; s__unclassified_S085
ASV_1385	0±0	3±4.24	0±0	15.67±4.64	0±0	d__Bacteria; p__Proteobacteria; c__Alphaproteobacteria; o__Sphingomonadales; f__Sphingomonadaceae; g__Sphingomonas; s__unclassified_Sphingomonas
ASV_1152	5±3.56	0±0	3.33±2.36	7.67±5.44	2.67±2.05	d__Bacteria; p__Actinobacteriota; c__Thermoleophilia; o__Gaiellales; f__uncultured; g__uncultured; s__unclassified_uncultured
ASV_1313	0±0	12±8.83	3.33±3.4	3.33±4.71	0±0	d__Bacteria; p__Proteobacteria; c__Gammaproteobacteria; o__Pseudomonadales; f__Moraxellaceae; g__uncultured; s__uncultured_gamma
ASV_1430	1.33±1.89	8.67±3.3	3.67±2.87	5±7.07	0±0	d__Bacteria; p__Acidobacteriota; c__Vicinamibacteria; o__Vicinamibacterales; f__Vicinamibacteraceae; g__Vicinamibacteraceae; s__uncultured_Acidobacteria
ASV_1198	0±0	8±0.82	2.33±3.3	8±2.16	0±0	d__Bacteria; p__Firmicutes; c__Bacilli; o__Bacillales; f__Bacillaceae; g__Bacillus; s__unclassified_Bacillus
ASV_1219	0±0	0±0	5±7.07	9±6.98	4.33±6.13	d__Bacteria; p__Actinobacteriota; c__Thermoleophilia; o__Gaiellales; f__Gaiellaceae; g__Gaiella; s__unclassified_Gaiella
ASV_1325	0±0	0±0	17.67±2.05	0.67±0.94	0±0	d__Bacteria; p__Latescibacterota; c__Latescibacteria; o__Latescibacterales; f__Latescibacteraceae; g__Latescibacteraceae; s__unclassified_Latescibacteraceae
ASV_1401	0±0	0±0	18.33±0.47	0±0	0±0	d__Bacteria; p__Latescibacterota; c__Latescibacterota; o__Latescibacterota; f__Latescibacterota; g__Latescibacterota; s__uncultured_soil
ASV_1444	0±0	1.67±2.36	16±1.63	0.67±0.94	0±0	d__Bacteria; p__Latescibacterota; c__Latescibacterota; o__Latescibacterota; f__Latescibacterota; g__Latescibacterota; s__unclassified_Latescibacterota
ASV_1509	0±0	10±2.45	3.33±4.71	5±3.74	0±0	d__Bacteria; p__Proteobacteria; c__Gammaproteobacteria; o__Burkholderiales; f__Methylophilaceae; g__MM2; s__uncultured_bacterium
ASV_1445	0±0	0±0	18.33±4.78	0±0	0±0	d__Bacteria; p__Proteobacteria; c__Gammaproteobacteria; o__Burkholderiales; f__Nitrosomonadaceae; g__MND1; s__unclassified_MND1
ASV_1382	8.33±6.24	0±0	0±0	0.67±0.94	9.33±6.65	d__Bacteria; p__Bacteroidota; c__Bacteroidia; o__Cytophagales; f__Microscillaceae; g__Ohtaekwangia; s__uncultured_bacterium
ASV_1376	2±2.83	8±5.35	5.33±4.11	1.33±1.89	1.67±2.36	d__Bacteria; p__Myxococcota; c__Polyangia; o__Polyangiales; f__Polyangiaceae; g__Pajaroellobacter; s__metagenome
ASV_1234	0±0	0±0	0±0	18.33±2.49	0±0	d__Bacteria; p__Proteobacteria; c__Gammaproteobacteria; o__Pseudomonadales; f__Pseudomonadaceae; g__Pseudomonas; s__unclassified_Pseudomonas
ASV_1441	0±0	13.33±4.78	0±0	0±0	5±3.56	d__Bacteria; p__Proteobacteria; c__Gammaproteobacteria; o__Pseudomonadales; f__Pseudomonadaceae; g__Pseudomonas; s__Pseudomonas_resinovorans
ASV_1436	8.67±3.77	0±0	0±0	0±0	9.67±3.77	d__Bacteria; p__Chloroflexi; c__Dehalococcoidia; o__S085; f__S085; g__S085; s__metagenome
ASV_1266	0±0	0±0	0±0	0±0	18.33±13.72	d__Bacteria; p__Proteobacteria; c__Alphaproteobacteria; o__Sphingomonadales; f__Sphingomonadaceae; g__Sphingomonas; s__unclassified_Sphingomonas
ASV_1432	0±0	4.33±3.09	7±2.83	7±2.45	0±0	d__Bacteria; p__Acidobacteriota; c__Vicinamibacteria; o__Subgroup_17; f__Subgroup_17; g__Subgroup_17; s__uncultured_Acidobacteria
ASV_1391	1±1.41	6.67±2.62	3.67±2.62	7±2.45	0±0	d__Bacteria; p__Acidobacteriota; c__Subgroup_22; o__Subgroup_22; f__Subgroup_22; g__Subgroup_22; s__uncultured_bacterium
ASV_1503	3.33±4.71	0±0	15±7.07	0±0	0±0	d__Bacteria; p__Acidobacteriota; c__Subgroup_22; o__Subgroup_22; f__Subgroup_22; g__Subgroup_22; s__uncultured_Acidobacteria
ASV_1405	0±0	12.67±4.5	1.67±2.36	4±5.66	0±0	d__Bacteria; p__Chloroflexi; c__TK10; o__TK10; f__TK10; g__TK10; s__unclassified_TK10
ASV_1496	6±2.45	1.33±1.89	3.67±1.7	0±0	7.33±4.92	d__Bacteria; p__unclassified_Bacteria; c__unclassified_Bacteria; o__unclassified_Bacteria; f__unclassified_Bacteria; g__unclassified_Bacteria; s__unclassified_Bacteria
ASV_1461	0±0	6.67±5.44	11±8.04	0.67±0.94	0±0	d__Bacteria; p__Proteobacteria; c__Gammaproteobacteria; o__Burkholderiales; f__Comamonadaceae; g__unclassified_Comamonadaceae; s__unclassified_Comamonadaceae
ASV_1310	0±0	18.33±13.02	0±0	0±0	0±0	d__Bacteria; p__Acidobacteriota; c__Vicinamibacteria; o__Vicinamibacterales; f__uncultured; g__uncultured; s__uncultured_bacterium
ASV_1344	0±0	10±7.26	3±4.24	5.33±3.86	0±0	d__Bacteria; p__Bacteroidota; c__Bacteroidia; o__Chitinophagales; f__Saprospiraceae; g__uncultured; s__uncultured_soil
ASV_1354	0±0	4±1.63	7±2.16	4±2.16	3.33±2.87	d__Bacteria; p__Gemmatimonadota; c__Gemmatimonadetes; o__Gemmatimonadales; f__Gemmatimonadaceae; g__uncultured; s__uncultured_Gemmatimonas
ASV_1464	1.67±2.36	1.67±2.36	6.33±0.94	2.33±1.7	6.33±4.5	d__Bacteria; p__Actinobacteriota; c__Acidimicrobiia; o__Microtrichales; f__Ilumatobacteraceae; g__uncultured; s__unclassified_uncultured
ASV_1544	7.67±3.4	0±0	6.33±4.92	3±4.24	1.33±0.94	d__Bacteria; p__Acidobacteriota; c__Vicinamibacteria; o__Vicinamibacterales; f__Vicinamibacteraceae; g__Vicinamibacteraceae; s__uncultured_Acidobacteriaceae
ASV_1422	2.67±3.77	3.33±4.71	4±4.32	0±0	8.33±5.91	d__Bacteria; p__Planctomycetota; c__Phycisphaerae; o__Tepidisphaerales; f__WD2101_soil_group; g__WD2101_soil_group; s__uncultured_bacterium
ASV_1410	0±0	1.33±1.89	5±7.07	3.67±5.19	8±11.31	d__Bacteria; p__Gemmatimonadota; c__BD2-11_terrestrial_group; o__BD2-11_terrestrial_group; f__BD2-11_terrestrial_group; g__BD2-11_terrestrial_group; s__metagenome
ASV_1473	0±0	18±13.59	0±0	0±0	0±0	d__Bacteria; p__Bacteroidota; c__Bacteroidia; o__Flavobacteriales; f__Flavobacteriaceae; g__Flavobacterium; s__unclassified_Flavobacterium
ASV_1562	10.67±7.93	0±0	0±0	0±0	7.33±5.73	d__Bacteria; p__Elusimicrobiota; c__Lineage_IIa; o__Lineage_IIa; f__Lineage_IIa; g__Lineage_IIa; s__uncultured_bacterium
ASV_1673	12.33±0.47	0±0	0±0	0±0	5.67±4.5	d__Bacteria; p__Actinobacteriota; c__Actinobacteria; o__Micromonosporales; f__Micromonosporaceae; g__Longispora; s__uncultured_bacterium
ASV_1630	0±0	0±0	7.67±5.44	3.33±4.71	7±4.97	d__Bacteria; p__Proteobacteria; c__Gammaproteobacteria; o__Xanthomonadales; f__Xanthomonadaceae; g__Lysobacter; s__unclassified_Lysobacter
ASV_1379	3±2.16	3±4.24	1.33±1.89	7.33±2.62	3.33±4.71	d__Bacteria; p__Proteobacteria; c__Alphaproteobacteria; o__Rhizobiales; f__Beijerinckiaceae; g__Microvirga; s__unclassified_Microvirga
ASV_1555	4.33±3.09	1.33±1.89	5±3.74	0±0	7.33±6.13	d__Bacteria; p__Proteobacteria; c__Gammaproteobacteria; o__Burkholderiales; f__Nitrosomonadaceae; g__mle1-7; s__unclassified_mle1-7
ASV_1312	0±0	5±7.07	7±5.1	6±4.9	0±0	d__Bacteria; p__Proteobacteria; c__Gammaproteobacteria; o__Burkholderiales; f__Nitrosomonadaceae; g__MND1; s__unclassified_MND1
ASV_1307	3.67±5.19	5.33±4.11	0±0	6±0.82	3±4.24	d__Bacteria; p__Actinobacteriota; c__Actinobacteria; o__Propionibacteriales; f__Nocardioidaceae; g__Nocardioides; s__uncultured_bacterium
ASV_1450	3±3.56	0±0	4.67±1.89	0.67±0.47	9.67±2.62	d__Bacteria; p__Proteobacteria; c__Alphaproteobacteria; o__Rhizobiales; f__Hyphomicrobiaceae; g__Pedomicrobium; s__unclassified_Pedomicrobium
ASV_1311	0±0	3.67±5.19	11±3.56	3.33±4.71	0±0	d__Bacteria; p__Acidobacteriota; c__Blastocatellia; o__Pyrinomonadales; f__Pyrinomonadaceae; g__RB41; s__unclassified_RB41
ASV_1407	1.67±2.36	3.67±5.19	7.67±5.56	2.33±3.3	2.67±3.77	d__Bacteria; p__Acidobacteriota; c__Blastocatellia; o__Pyrinomonadales; f__Pyrinomonadaceae; g__RB41; s__unclassified_RB41
ASV_1538	0±0	0±0	14.33±0.94	3.67±5.19	0±0	d__Bacteria; p__Acidobacteriota; c__Blastocatellia; o__Pyrinomonadales; f__Pyrinomonadaceae; g__RB41; s__unclassified_RB41
ASV_1539	0±0	4.67±6.6	11±7.87	0±0	2.33±3.3	d__Bacteria; p__Methylomirabilota; c__Methylomirabilia; o__Rokubacteriales; f__Rokubacteriales; g__Rokubacteriales; s__uncultured_bacterium
ASV_1278	1.67±2.36	0±0	6.67±2.36	5.67±4.19	4±2.94	d__Bacteria; p__Acidobacteriota; c__Thermoanaerobaculia; o__Thermoanaerobaculales; f__Thermoanaerobaculaceae; g__Subgroup_10; s__uncultured_bacterium
ASV_1393	3±4.24	4.67±4.11	2.67±3.77	4±3.27	3.67±1.7	d__Bacteria; p__Sumerlaeota; c__Sumerlaeia; o__Sumerlaeales; f__Sumerlaeaceae; g__Sumerlaea; s__uncultured_bacterium
ASV_1299	0±0	0±0	0±0	16±4.32	2±2.83	d__Bacteria; p__Proteobacteria; c__Alphaproteobacteria; o__Sphingomonadales; f__Sphingomonadaceae; g__unclassified_Sphingomonadaceae; s__unclassified_Sphingomonadaceae
ASV_1269	0±0	3.33±2.36	5.33±4.99	9.33±6.65	0±0	d__Bacteria; p__Actinobacteriota; c__Actinobacteria; o__Micromonosporales; f__Micromonosporaceae; g__uncultured; s__uncultured_actinobacterium
ASV_1357	4±5.66	4.67±3.68	4.33±6.13	5±1.63	0±0	d__Bacteria; p__Desulfobacterota; c__uncultured; o__uncultured; f__uncultured; g__uncultured; s__unclassified_uncultured
ASV_1361	0±0	15.33±11.32	0±0	2.67±3.77	0±0	d__Bacteria; p__Proteobacteria; c__Gammaproteobacteria; o__Pseudomonadales; f__Moraxellaceae; g__uncultured; s__uncultured_gamma
ASV_1546	7±0.82	3.67±2.05	0±0	1.33±1.89	6±7.12	d__Bacteria; p__Proteobacteria; c__Alphaproteobacteria; o__Defluviicoccales; f__uncultured; g__uncultured; s__uncultured_bacterium
ASV_1581	7.67±6.13	3±4.24	0±0	7.33±5.19	0±0	d__Bacteria; p__Proteobacteria; c__Alphaproteobacteria; o__uncultured; f__uncultured; g__uncultured; s__uncultured_Stella
ASV_1586	0±0	11.67±0.94	0±0	6.33±5.79	0±0	d__Bacteria; p__Gemmatimonadota; c__Gemmatimonadetes; o__Gemmatimonadales; f__Gemmatimonadaceae; g__uncultured; s__uncultured_Gemmatimonadales
ASV_1399	1±1.41	2.67±3.77	0±0	4±5.66	10.33±7.32	d__Bacteria; p__Acidobacteriota; c__Vicinamibacteria; o__Vicinamibacterales; f__Vicinamibacteraceae; g__Vicinamibacteraceae; s__unclassified_Vicinamibacteraceae
ASV_1668	7.67±2.36	0±0	1.33±1.89	1.67±2.36	7.33±4.64	d__Bacteria; p__Acidobacteriota; c__Vicinamibacteria; o__Vicinamibacterales; f__Vicinamibacteraceae; g__Vicinamibacteraceae; s__unclassified_Vicinamibacteraceae
ASV_1722	15.33±3.3	0±0	0±0	0±0	2.33±3.3	d__Bacteria; p__Bacteroidota; c__Bacteroidia; o__Cytophagales; f__Hymenobacteraceae; g__Adhaeribacter; s__uncultured_soil
ASV_1529	10.67±2.05	0.67±0.94	0±0	0±0	6.33±4.92	d__Bacteria; p__Firmicutes; c__Bacilli; o__Aneurinibacillales; f__Aneurinibacillaceae; g__Aneurinibacillus; s__unclassified_Aneurinibacillus
ASV_1192	0±0	3.67±5.19	0±0	11±8.98	3±2.45	d__Bacteria; p__Proteobacteria; c__Alphaproteobacteria; o__Sphingomonadales; f__Sphingomonadaceae; g__Ellin6055; s__unclassified_Ellin6055
ASV_1490	5.67±5.44	3.67±3.3	0±0	0±0	8.33±4.03	d__Bacteria; p__Actinobacteriota; c__Acidimicrobiia; o__IMCC26256; f__IMCC26256; g__IMCC26256; s__uncultured_Ferrimicrobium
ASV_1292	1.67±2.36	5.33±1.25	3.33±2.49	4.67±5.25	2.67±3.77	d__Bacteria; p__Actinobacteriota; c__Actinobacteria; o__Propionibacteriales; f__Nocardioidaceae; g__Kribbella; s__unclassified_Kribbella
ASV_1348	7.67±1.25	0±0	0±0	3.67±2.62	6.33±1.7	d__Bacteria; p__Actinobacteriota; c__MB-A2-108; o__MB-A2-108; f__MB-A2-108; g__MB-A2-108; s__uncultured_bacterium
ASV_1300	0±0	8±11.31	0±0	9.67±13.67	0±0	d__Bacteria; p__Actinobacteriota; c__Actinobacteria; o__Micrococcales; f__Microbacteriaceae; g__Microbacterium; s__unclassified_Microbacterium
ASV_1403	0±0	0±0	5.67±8.01	3±4.24	9±6.38	d__Bacteria; p__Proteobacteria; c__Gammaproteobacteria; o__Burkholderiales; f__Nitrosomonadaceae; g__MND1; s__unclassified_MND1
ASV_1667	7±4.97	8.67±3.3	1±1.41	1±1.41	0±0	d__Bacteria; p__Actinobacteriota; c__Actinobacteria; o__Frankiales; f__Nakamurellaceae; g__Nakamurella; s__unclassified_Nakamurella
ASV_1636	15±2.45	0±0	0±0	0±0	2.67±3.77	d__Bacteria; p__Bdellovibrionota; c__Bdellovibrionia; o__Bdellovibrionales; f__Bdellovibrionaceae; g__OM27_clade; s__uncultured_Myxococcales
ASV_1288	0.67±0.94	4.33±6.13	6.67±4.99	2.33±3.3	3.67±2.62	d__Bacteria; p__Verrucomicrobiota; c__Verrucomicrobiae; o__Pedosphaerales; f__Pedosphaeraceae; g__Pedosphaeraceae; s__unclassified_Pedosphaeraceae
ASV_1501	2.33±2.05	4.67±3.68	0±0	5.33±4.5	5.33±3.86	d__Bacteria; p__Bacteroidota; c__Rhodothermia; o__Rhodothermales; f__Rhodothermaceae; g__Rhodothermaceae; s__uncultured_Bacteroidetes
ASV_1508	4.33±3.09	2±1.41	3.67±3.86	0±0	7.67±1.7	d__Bacteria; p__Gemmatimonadota; c__S0134_terrestrial_group; o__S0134_terrestrial_group; f__S0134_terrestrial_group; g__S0134_terrestrial_group; s__uncultured_bacterium
ASV_1522	5±3.56	0±0	5±0.82	0±0	7.67±2.49	d__Bacteria; p__Acidobacteriota; c__Thermoanaerobaculia; o__Thermoanaerobaculales; f__Thermoanaerobaculaceae; g__Subgroup_10; s__uncultured_bacterium
ASV_1356	0±0	4±2.94	4.67±3.4	9±0.82	0±0	d__Bacteria; p__Acidobacteriota; c__Vicinamibacteria; o__Subgroup_17; f__Subgroup_17; g__Subgroup_17; s__unclassified_Subgroup_17
ASV_1588	0±0	4.67±6.6	10.33±7.41	2.67±3.77	0±0	d__Bacteria; p__Proteobacteria; c__Gammaproteobacteria; o__Burkholderiales; f__TRA3-20; g__TRA3-20; s__unclassified_TRA3-20
ASV_1359	9.67±6.94	0±0	0±0	0±0	8±1.63	d__Bacteria; p__Proteobacteria; c__Alphaproteobacteria; o__Sphingomonadales; f__Sphingomonadaceae; g__unclassified_Sphingomonadaceae; s__unclassified_Sphingomonadaceae
ASV_1322	0±0	0±0	0±0	8.67±12.26	9±12.73	d__Bacteria; p__Gemmatimonadota; c__Gemmatimonadetes; o__Gemmatimonadales; f__Gemmatimonadaceae; g__uncultured; s__uncultured_Gemmatimonadales
ASV_1414	1.33±1.89	8.33±6.24	0±0	8±2.83	0±0	d__Bacteria; p__Bacteroidota; c__Bacteroidia; o__Cytophagales; f__Microscillaceae; g__uncultured; s__uncultured_Ohtaekwangia
ASV_1493	0±0	5.33±3.77	9.33±1.89	3±4.24	0±0	d__Bacteria; p__Proteobacteria; c__Alphaproteobacteria; o__Elsterales; f__uncultured; g__uncultured; s__unclassified_uncultured
ASV_1528	7±5.72	0±0	0±0	5±7.07	5.67±4.5	d__Bacteria; p__Actinobacteriota; c__Actinobacteria; o__Micromonosporales; f__Micromonosporaceae; g__uncultured; s__uncultured_actinobacterium
ASV_1466	0±0	4±5.66	5±7.07	8.67±6.18	0±0	d__Bacteria; p__Acidobacteriota; c__Vicinamibacteria; o__Vicinamibacterales; f__Vicinamibacteraceae; g__Vicinamibacteraceae; s__unclassified_Vicinamibacteraceae
ASV_1468	2±2.83	0±0	1.33±1.89	0±0	14.33±1.89	d__Bacteria; p__Acidobacteriota; c__Vicinamibacteria; o__Vicinamibacterales; f__Vicinamibacteraceae; g__Vicinamibacteraceae; s__unclassified_Vicinamibacteraceae
ASV_1488	8.67±12.26	0±0	0±0	0±0	9±12.73	d__Bacteria; p__Acidobacteriota; c__Vicinamibacteria; o__Vicinamibacterales; f__Vicinamibacteraceae; g__Vicinamibacteraceae; s__unclassified_Vicinamibacteraceae
ASV_1573	4±5.66	0±0	2.67±3.77	2.33±3.3	8.33±5.91	d__Bacteria; p__Proteobacteria; c__Alphaproteobacteria; o__Sphingomonadales; f__Sphingomonadaceae; g__Altererythrobacter; s__metagenome
ASV_1437	3.67±2.87	3±2.16	0±0	10.67±0.47	0±0	d__Bacteria; p__Proteobacteria; c__Alphaproteobacteria; o__Caulobacterales; f__Caulobacteraceae; g__Brevundimonas; s__unclassified_Brevundimonas
ASV_1479	0±0	4.67±0.94	3.33±2.87	9.33±6.8	0±0	d__Bacteria; p__Chloroflexi; c__Ktedonobacteria; o__C0119; f__C0119; g__C0119; s__unclassified_C0119
ASV_1527	12±4.32	0±0	0±0	0±0	5.33±0.94	d__Bacteria; p__Bacteroidota; c__Bacteroidia; o__Chitinophagales; f__Chitinophagaceae; g__Edaphobaculum; s__uncultured_bacterium
ASV_1481	3±2.16	4±3.74	1.33±1.89	8.33±3.86	0.67±0.94	d__Bacteria; p__Armatimonadota; c__Fimbriimonadia; o__Fimbriimonadales; f__Fimbriimonadales; g__Fimbriimonadales; s__uncultured_soil
ASV_1520	0±0	2±2.83	6±4.32	9.33±6.6	0±0	d__Bacteria; p__Myxococcota; c__Polyangia; o__Haliangiales; f__Haliangiaceae; g__Haliangium; s__uncultured_bacterium
ASV_1494	0±0	9±6.38	7±0.82	1.33±1.89	0±0	d__Bacteria; p__Proteobacteria; c__Gammaproteobacteria; o__Burkholderiales; f__Nitrosomonadaceae; g__MND1; s__unclassified_MND1
ASV_1532	3.67±5.19	0±0	0±0	0±0	13.67±0.47	d__Bacteria; p__Myxococcota; c__Polyangia; o__Nannocystales; f__Nannocystaceae; g__Nannocystaceae; s__metagenome
ASV_1415	0±0	6±4.32	0±0	5.33±7.54	6±4.24	d__Bacteria; p__Methylomirabilota; c__Methylomirabilia; o__Rokubacteriales; f__Rokubacteriales; g__Rokubacteriales; s__uncultured_bacterium
ASV_1314	0±0	2.33±3.3	1.33±1.89	13.67±3.86	0±0	d__Bacteria; p__Acidobacteriota; c__Blastocatellia; o__Blastocatellales; f__Blastocatellaceae; g__unclassified_Blastocatellaceae; s__unclassified_Blastocatellaceae
ASV_1191	0±0	3.67±5.19	0±0	13.67±2.62	0±0	d__Bacteria; p__Gemmatimonadota; c__Gemmatimonadetes; o__Gemmatimonadales; f__Gemmatimonadaceae; g__uncultured; s__uncultured_Alphaproteobacteria
ASV_1255	0±0	16±9.63	0±0	1.33±1.89	0±0	d__Bacteria; p__Proteobacteria; c__Gammaproteobacteria; o__Pseudomonadales; f__Moraxellaceae; g__uncultured; s__uncultured_gamma
ASV_1374	0±0	2.33±3.3	15±3.27	0±0	0±0	d__Bacteria; p__Proteobacteria; c__Gammaproteobacteria; o__Xanthomonadales; f__Rhodanobacteraceae; g__uncultured; s__uncultured_bacterium
ASV_1442	0±0	5.33±4.99	9.33±7.76	2.67±2.49	0±0	d__Bacteria; p__Acidobacteriota; c__Vicinamibacteria; o__Vicinamibacterales; f__uncultured; g__uncultured; s__unclassified_uncultured
ASV_1515	0±0	0±0	14.33±10.34	3±4.24	0±0	d__Bacteria; p__Gemmatimonadota; c__Gemmatimonadetes; o__Gemmatimonadales; f__Gemmatimonadaceae; g__uncultured; s__unclassified_uncultured
ASV_1368	0±0	8±6.53	2.67±3.77	6.67±1.89	0±0	d__Bacteria; p__Planctomycetota; c__Phycisphaerae; o__Tepidisphaerales; f__WD2101_soil_group; g__WD2101_soil_group; s__unclassified_WD2101_soil_group
ASV_1463	0±0	8.33±6.24	2.33±3.3	4.67±3.68	1.67±2.36	d__Bacteria; p__Myxococcota; c__Polyangia; o__Polyangiales; f__BIrii41; g__BIrii41; s__uncultured_Sorangiineae
ASV_1389	0±0	2.33±3.3	7±0.82	5±3.56	2.67±3.77	d__Bacteria; p__Proteobacteria; c__Alphaproteobacteria; o__Tistrellales; f__Geminicoccaceae; g__Candidatus_Alysiosphaera; s__uncultured_bacterium
ASV_1569	0±0	0±0	17±7.35	0±0	0±0	d__Bacteria; p__Latescibacterota; c__Latescibacterota; o__Latescibacterota; f__Latescibacterota; g__Latescibacterota; s__uncultured_soil
ASV_1465	3.67±2.62	4.67±3.4	1.67±1.7	7±2.83	0±0	d__Bacteria; p__Chloroflexi; c__Anaerolineae; o__Caldilineales; f__Caldilineaceae; g__Litorilinea; s__uncultured_bacterium
ASV_1455	11.33±7.76	2.67±3.77	0±0	2.33±3.3	0.67±0.94	d__Bacteria; p__Verrucomicrobiota; c__Verrucomicrobiae; o__Verrucomicrobiales; f__Rubritaleaceae; g__Luteolibacter; s__unclassified_Luteolibacter
ASV_1423	4.33±6.13	2.67±1.89	3±4.24	5.67±4.5	1.33±1.89	d__Bacteria; p__MBNT15; c__MBNT15; o__MBNT15; f__MBNT15; g__MBNT15; s__delta_proteobacterium
ASV_1457	2.67±3.77	1±1.41	0±0	4±3.74	9.33±4.5	d__Bacteria; p__Proteobacteria; c__Gammaproteobacteria; o__Burkholderiales; f__Nitrosomonadaceae; g__MND1; s__unclassified_MND1
ASV_1609	3.33±4.71	3.33±2.87	3.67±5.19	3.67±0.94	3±2.45	d__Bacteria; p__NB1-j; c__NB1-j; o__NB1-j; f__NB1-j; g__NB1-j; s__uncultured_bacterium
ASV_1400	0±0	14.33±3.09	0±0	2.67±3.77	0±0	d__Bacteria; p__Proteobacteria; c__Alphaproteobacteria; o__Sphingomonadales; f__Sphingomonadaceae; g__Novosphingobium; s__unclassified_Novosphingobium
ASV_1687	9±12.73	0±0	0±0	4.33±6.13	3.67±5.19	d__Bacteria; p__Proteobacteria; c__Gammaproteobacteria; o__Pseudomonadales; f__Pseudomonadaceae; g__Pseudomonas; s__Pseudomonas_borbori
ASV_1647	2±2.83	5.33±0.47	4.67±3.68	4±3.27	1±1.41	d__Bacteria; p__Proteobacteria; c__Gammaproteobacteria; o__R7C24; f__R7C24; g__R7C24; s__uncultured_gamma
ASV_1452	0±0	0±0	1.67±2.36	9.33±6.6	6±8.49	d__Bacteria; p__Actinobacteriota; c__Actinobacteria; o__Micromonosporales; f__Micromonosporaceae; g__Rhizocola; s__unclassified_Rhizocola
ASV_1516	1±1.41	0.67±0.94	7.33±10.37	8±1.41	0±0	d__Bacteria; p__Gemmatimonadota; c__S0134_terrestrial_group; o__S0134_terrestrial_group; f__S0134_terrestrial_group; g__S0134_terrestrial_group; s__unclassified_S0134_terrestrial_group
ASV_1629	0±0	6.33±4.92	8±5.72	2.67±3.77	0±0	d__Bacteria; p__Acidobacteriota; c__Vicinamibacteria; o__Subgroup_17; f__Subgroup_17; g__Subgroup_17; s__uncultured_bacterium
ASV_1398	7.33±5.44	0±0	0±0	0±0	9.67±4.64	d__Bacteria; p__unclassified_Bacteria; c__unclassified_Bacteria; o__unclassified_Bacteria; f__unclassified_Bacteria; g__unclassified_Bacteria; s__unclassified_Bacteria
ASV_1306	0±0	6.33±4.5	2.67±3.77	8±7.48	0±0	d__Bacteria; p__Gemmatimonadota; c__Gemmatimonadetes; o__Gemmatimonadales; f__Gemmatimonadaceae; g__unclassified_Gemmatimonadaceae; s__unclassified_Gemmatimonadaceae
ASV_1502	1.33±1.89	1.67±2.36	9.33±3.4	3±2.16	1.67±2.36	d__Bacteria; p__Acidobacteriota; c__Vicinamibacteria; o__Vicinamibacterales; f__uncultured; g__uncultured; s__uncultured_bacterium
ASV_1572	9.67±3.3	0±0	1.33±1.25	0±0	6±0.82	d__Bacteria; p__Chloroflexi; c__Anaerolineae; o__Caldilineales; f__Caldilineaceae; g__uncultured; s__uncultured_Anaerolineaceae
ASV_1613	11±3.27	0±0	0±0	1.67±1.7	4.33±1.25	d__Bacteria; p__Chloroflexi; c__Anaerolineae; o__Caldilineales; f__Caldilineaceae; g__uncultured; s__uncultured_bacterium
ASV_1652	6.67±1.7	0±0	1±1.41	0±0	9.33±1.89	d__Bacteria; p__Acidobacteriota; c__Vicinamibacteria; o__Vicinamibacterales; f__uncultured; g__uncultured; s__uncultured_Acidobacteria
ASV_1664	0±0	0±0	10.67±3.09	6.33±2.05	0±0	d__Bacteria; p__Proteobacteria; c__Alphaproteobacteria; o__Tistrellales; f__Geminicoccaceae; g__uncultured; s__uncultured_bacterium
ASV_1303	0.67±0.47	0±0	9.67±8.65	3.67±5.19	3±2.94	d__Bacteria; p__Acidobacteriota; c__Vicinamibacteria; o__Vicinamibacterales; f__Vicinamibacteraceae; g__Vicinamibacteraceae; s__unclassified_Vicinamibacteraceae
ASV_1474	0±0	0±0	0±0	0±0	16.67±23.57	d__Bacteria; p__Proteobacteria; c__Alphaproteobacteria; o__Rhizobiales; f__Rhizobiaceae; g__Allorhizobium-Neorhizobium-Pararhizobium-Rhizobium; s__unclassified_Allorhizobium-Neorhizobium-Pararhizobium-Rhizobium
ASV_1523	0±0	8.67±3.09	0.67±0.94	7.33±6.13	0±0	d__Bacteria; p__Proteobacteria; c__Gammaproteobacteria; o__Xanthomonadales; f__Xanthomonadaceae; g__Arenimonas; s__uncultured_gamma
ASV_1614	7.33±3.09	0±0	0±0	0±0	9.33±1.25	d__Bacteria; p__Verrucomicrobiota; c__Verrucomicrobiae; o__Chthoniobacterales; f__Chthoniobacteraceae; g__Candidatus_Udaeobacter; s__unclassified_Candidatus_Udaeobacter
ASV_1499	11±6.48	0±0	0±0	1.33±1.89	4.33±1.25	d__Bacteria; p__Bacteroidota; c__Bacteroidia; o__Flavobacteriales; f__Flavobacteriaceae; g__Flavobacterium; s__unclassified_Flavobacterium
ASV_1404	0±0	1.67±2.36	10.67±4.03	2±1.63	2.33±3.3	d__Bacteria; p__GAL15; c__GAL15; o__GAL15; f__GAL15; g__GAL15; s__uncultured_bacterium
ASV_1654	7.67±5.44	0±0	0±0	1.67±2.36	7.33±5.25	d__Bacteria; p__Actinobacteriota; c__Acidimicrobiia; o__IMCC26256; f__IMCC26256; g__IMCC26256; s__unclassified_IMCC26256
ASV_1537	2±2.83	0±0	14.67±1.89	0±0	0±0	d__Bacteria; p__Latescibacterota; c__Latescibacterota; o__Latescibacterota; f__Latescibacterota; g__Latescibacterota; s__uncultured_soil
ASV_1662	0±0	1.33±1.89	15.33±6.13	0±0	0±0	d__Bacteria; p__MBNT15; c__MBNT15; o__MBNT15; f__MBNT15; g__MBNT15; s__uncultured_proteobacterium
ASV_1681	1.67±2.36	3.67±2.87	9±2.16	2.33±3.3	0±0	d__Bacteria; p__MBNT15; c__MBNT15; o__MBNT15; f__MBNT15; g__MBNT15; s__uncultured_Desulfuromonadales
ASV_1768	0±0	0±0	15.33±5.73	1.33±1.89	0±0	d__Bacteria; p__NB1-j; c__NB1-j; o__NB1-j; f__NB1-j; g__NB1-j; s__uncultured_bacterium
ASV_1627	6±4.32	2.67±0.47	1.67±1.7	4.33±1.7	2±1.63	d__Bacteria; p__Nitrospirota; c__Nitrospiria; o__Nitrospirales; f__Nitrospiraceae; g__Nitrospira; s__Nitrospira_bacterium
ASV_1577	6.67±4.78	6.67±2.62	2±2.83	0±0	1.33±0.47	d__Bacteria; p__Proteobacteria; c__Gammaproteobacteria; o__Pseudomonadales; f__Pseudomonadaceae; g__Pseudomonas; s__unclassified_Pseudomonas
ASV_1275	0±0	16.67±3.86	0±0	0±0	0±0	d__Bacteria; p__Gemmatimonadota; c__S0134_terrestrial_group; o__S0134_terrestrial_group; f__S0134_terrestrial_group; g__S0134_terrestrial_group; s__uncultured_bacterium
ASV_1598	13±9.9	0±0	0±0	0±0	3.67±2.87	d__Bacteria; p__Gemmatimonadota; c__S0134_terrestrial_group; o__S0134_terrestrial_group; f__S0134_terrestrial_group; g__S0134_terrestrial_group; s__uncultured_Gemmatimonadetes
ASV_1606	0±0	3.33±4.71	9.33±0.94	0±0	4±5.66	d__Bacteria; p__Proteobacteria; c__Gammaproteobacteria; o__Steroidobacterales; f__Steroidobacteraceae; g__Steroidobacter; s__unclassified_Steroidobacter
ASV_1329	3±2.45	4±2.45	5.67±0.94	3.33±0.94	0.67±0.94	d__Bacteria; p__Acidobacteriota; c__Subgroup_20; o__Subgroup_20; f__Subgroup_20; g__Subgroup_20; s__uncultured_bacterium
ASV_1807	16.67±7.32	0±0	0±0	0±0	0±0	d__Bacteria; p__Proteobacteria; c__Gammaproteobacteria; o__Xanthomonadales; f__Xanthomonadaceae; g__unclassified_Xanthomonadaceae; s__unclassified_Xanthomonadaceae
ASV_1302	0±0	4.33±2.36	7.67±3.3	2.67±2.05	2±1.41	d__Bacteria; p__Acidobacteriota; c__Vicinamibacteria; o__Vicinamibacterales; f__uncultured; g__uncultured; s__uncultured_Acidobacteria
ASV_1425	10.33±7.59	0±0	0±0	6.33±4.64	0±0	d__Bacteria; p__Acidobacteriota; c__Vicinamibacteria; o__Vicinamibacterales; f__uncultured; g__uncultured; s__uncultured_bacterium
ASV_1449	7.33±5.19	0±0	1±1.41	1±1.41	7.33±1.89	d__Bacteria; p__Proteobacteria; c__Alphaproteobacteria; o__Tistrellales; f__Geminicoccaceae; g__uncultured; s__unclassified_uncultured
ASV_1451	2.33±3.3	0±0	10.33±9.03	4±5.66	0±0	d__Bacteria; p__Gemmatimonadota; c__Gemmatimonadetes; o__Gemmatimonadales; f__Gemmatimonadaceae; g__uncultured; s__uncultured_Alphaproteobacteria
ASV_1513	0±0	6.67±9.43	0±0	3.67±5.19	6.33±8.96	d__Bacteria; p__Gemmatimonadota; c__Gemmatimonadetes; o__Gemmatimonadales; f__Gemmatimonadaceae; g__uncultured; s__unclassified_uncultured
ASV_1521	2±2.83	0±0	6.33±4.92	0.67±0.94	7.67±1.25	d__Bacteria; p__Proteobacteria; c__Alphaproteobacteria; o__Tistrellales; f__Geminicoccaceae; g__uncultured; s__uncultured_bacterium
ASV_1533	7.33±5.19	2.67±3.77	0±0	2.33±3.3	4.33±6.13	d__Bacteria; p__Verrucomicrobiota; c__Verrucomicrobiae; o__Verrucomicrobiales; f__Verrucomicrobiaceae; g__uncultured; s__uncultured_Verrucomicrobia
ASV_1592	0±0	8.33±7.93	8.33±11.79	0±0	0±0	d__Bacteria; p__Desulfobacterota; c__uncultured; o__uncultured; f__uncultured; g__uncultured; s__uncultured_proteobacterium
ASV_1685	4.33±6.13	10.33±1.7	2±2.83	0±0	0±0	d__Bacteria; p__Acidobacteriota; c__Vicinamibacteria; o__Vicinamibacterales; f__uncultured; g__uncultured; s__unclassified_uncultured
ASV_1594	14±0.82	0±0	0±0	0±0	2.67±2.05	d__Bacteria; p__Proteobacteria; c__Gammaproteobacteria; o__Steroidobacterales; f__Woeseiaceae; g__Woeseia; s__unclassified_Woeseia
ASV_1545	11.33±4.11	0±0	0±0	2.33±3.3	3±2.16	d__Bacteria; p__Methylomirabilota; c__Methylomirabilia; o__Rokubacteriales; f__WX65; g__WX65; s__uncultured_bacterium
ASV_1561	7.67±5.79	1.67±2.36	1±1.41	2±2.83	4±5.66	d__Bacteria; p__Actinobacteriota; c__Thermoleophilia; o__Solirubrobacterales; f__67-14; g__67-14; s__uncultured_actinobacterium
ASV_1835	3.33±2.49	2.67±3.77	2.67±3.77	3±4.24	4.67±3.3	d__Bacteria; p__Actinobacteriota; c__Thermoleophilia; o__Solirubrobacterales; f__67-14; g__67-14; s__unclassified_67-14
ASV_1612	13±9.9	0±0	0±0	0±0	3.33±4.71	d__Bacteria; p__Bacteroidota; c__Bacteroidia; o__Cytophagales; f__Hymenobacteraceae; g__Adhaeribacter; s__uncultured_soil
ASV_1476	0±0	8.67±6.18	6.33±4.64	1.33±1.89	0±0	d__Bacteria; p__Firmicutes; c__Bacilli; o__Bacillales; f__Bacillaceae; g__Bacillus; s__unclassified_Bacillus
ASV_1665	8.67±8.38	2±2.83	1±1.41	0±0	4.67±3.3	d__Bacteria; p__Verrucomicrobiota; c__Verrucomicrobiae; o__Chthoniobacterales; f__Chthoniobacteraceae; g__Chthoniobacter; s__uncultured_bacterium
ASV_1526	5.67±4.92	2.67±2.49	0.33±0.47	7.67±1.25	0±0	d__Bacteria; p__Actinobacteriota; c__Thermoleophilia; o__Gaiellales; f__Gaiellaceae; g__Gaiella; s__unclassified_Gaiella
ASV_1718	10±2.94	0±0	1±1.41	0.67±0.94	4.67±3.4	d__Bacteria; p__Chloroflexi; c__Chloroflexia; o__Thermomicrobiales; f__JG30-KF-CM45; g__JG30-KF-CM45; s__metagenome
ASV_1318	0±0	12±1.63	1.33±1.89	3±2.16	0±0	d__Bacteria; p__Chloroflexi; c__JG30-KF-CM66; o__JG30-KF-CM66; f__JG30-KF-CM66; g__JG30-KF-CM66; s__uncultured_bacterium
ASV_1682	0±0	7±5.72	7.33±2.49	1.33±1.89	0.67±0.94	d__Bacteria; p__Latescibacterota; c__Latescibacterota; o__Latescibacterota; f__Latescibacterota; g__Latescibacterota; s__uncultured_bacterium
ASV_1791	12.33±8.96	2±2.83	0±0	2±2.83	0±0	d__Bacteria; p__Gemmatimonadota; c__Longimicrobia; o__Longimicrobiales; f__Longimicrobiaceae; g__Longimicrobiaceae; s__uncultured_bacterium
ASV_1547	4±3.27	0±0	0±0	0±0	12.33±4.5	d__Bacteria; p__Proteobacteria; c__Gammaproteobacteria; o__Xanthomonadales; f__Xanthomonadaceae; g__Lysobacter; s__uncultured_Xanthomonadaceae
ASV_1350	0±0	13±5.35	0±0	3.33±4.71	0±0	d__Bacteria; p__Methylomirabilota; c__Methylomirabilia; o__Rokubacteriales; f__Rokubacteriales; g__Rokubacteriales; s__uncultured_bacterium
ASV_1483	0±0	10.67±0.47	3.67±5.19	2±2.83	0±0	d__Bacteria; p__Methylomirabilota; c__Methylomirabilia; o__Rokubacteriales; f__Rokubacteriales; g__Rokubacteriales; s__uncultured_bacterium
ASV_1651	6±4.55	2±2.83	2.33±3.3	0±0	6±4.32	d__Bacteria; p__Gemmatimonadota; c__S0134_terrestrial_group; o__S0134_terrestrial_group; f__S0134_terrestrial_group; g__S0134_terrestrial_group; s__uncultured_bacterium
ASV_1604	0±0	8.67±0.47	6.33±5.79	0±0	1.33±1.89	d__Bacteria; p__Proteobacteria; c__Gammaproteobacteria; o__Burkholderiales; f__SC-I-84; g__SC-I-84; s__unclassified_SC-I-84
ASV_1439	0±0	9.33±7.36	0±0	7±9.9	0±0	d__Bacteria; p__Proteobacteria; c__Alphaproteobacteria; o__Sphingomonadales; f__Sphingomonadaceae; g__Sphingomonas; s__unclassified_Sphingomonas
ASV_1725	11.67±16.5	0±0	0±0	4.67±6.6	0±0	d__Bacteria; p__Acidobacteriota; c__Thermoanaerobaculia; o__Thermoanaerobaculales; f__Thermoanaerobaculaceae; g__Subgroup_10; s__uncultured_bacterium
ASV_1626	0±0	10±7.48	0.67±0.94	5.67±8.01	0±0	d__Bacteria; p__Acidobacteriota; c__Vicinamibacteria; o__Subgroup_17; f__Subgroup_17; g__Subgroup_17; s__unclassified_Subgroup_17
ASV_1566	4.33±6.13	0±0	0±0	0±0	12±8.83	d__Bacteria; p__Proteobacteria; c__Gammaproteobacteria; o__Burkholderiales; f__TRA3-20; g__TRA3-20; s__unclassified_TRA3-20
ASV_1660	0±0	0±0	14±10.03	0±0	2.33±3.3	d__Bacteria; p__Proteobacteria; c__Gammaproteobacteria; o__Burkholderiales; f__TRA3-20; g__TRA3-20; s__unclassified_TRA3-20
ASV_1580	7.33±3.3	0±0	0±0	2±2.83	7±0	d__Bacteria; p__unclassified_Bacteria; c__unclassified_Bacteria; o__unclassified_Bacteria; f__unclassified_Bacteria; g__unclassified_Bacteria; s__unclassified_Bacteria
ASV_1478	0±0	6±4.55	3.67±2.62	6.67±4.71	0±0	d__Bacteria; p__Actinobacteriota; c__Thermoleophilia; o__Gaiellales; f__unclassified_Gaiellales; g__unclassified_Gaiellales; s__unclassified_Gaiellales
ASV_1420	7±2.16	1±1.41	2.33±0.47	2.33±0.94	3.67±0.94	d__Bacteria; p__Actinobacteriota; c__Acidimicrobiia; o__Actinomarinales; f__uncultured; g__uncultured; s__uncultured_actinobacterium
ASV_1560	6.67±2.62	2±2.83	0.67±0.94	5.67±4.03	1.33±1.89	d__Bacteria; p__Chloroflexi; c__Chloroflexia; o__Chloroflexales; f__Roseiflexaceae; g__uncultured; s__uncultured_Chloroflexaceae
ASV_1625	1±1.41	1.33±1.89	4.67±3.3	7.67±2.87	1.67±2.36	d__Bacteria; p__Proteobacteria; c__Alphaproteobacteria; o__Rhizobiales; f__uncultured; g__uncultured; s__uncultured_proteobacterium
ASV_1699	4.33±3.09	0±0	0±0	0±0	12±2.83	d__Bacteria; p__Acidobacteriota; c__Vicinamibacteria; o__Vicinamibacterales; f__Vicinamibacteraceae; g__Vicinamibacteraceae; s__unclassified_Vicinamibacteraceae
ASV_1650	3.33±4.71	4.67±2.05	3±2.94	5±1.41	0±0	d__Bacteria; p__Myxococcota; c__bacteriap25; o__bacteriap25; f__bacteriap25; g__bacteriap25; s__unclassified_bacteriap25
ASV_1583	0.33±0.47	1±1.41	0±0	14.67±4.19	0±0	d__Bacteria; p__Bdellovibrionota; c__Bdellovibrionia; o__Bdellovibrionales; f__Bdellovibrionaceae; g__Bdellovibrio; s__uncultured_Bdellovibrionales
ASV_1543	0±0	6±4.55	6.33±4.92	3.67±2.62	0±0	d__Bacteria; p__Armatimonadota; c__Chthonomonadetes; o__Chthonomonadales; f__Chthonomonadales; g__Chthonomonadales; s__uncultured_bacterium
ASV_1554	0±0	0±0	12±2.94	4±2.83	0±0	d__Bacteria; p__Armatimonadota; c__Chthonomonadetes; o__Chthonomonadales; f__Chthonomonadales; g__Chthonomonadales; s__uncultured_bacterium
ASV_1495	6±4.32	0±0	1.67±2.36	1±1.41	7.33±4.11	d__Bacteria; p__Actinobacteriota; c__Thermoleophilia; o__Gaiellales; f__Gaiellaceae; g__Gaiella; s__unclassified_Gaiella
ASV_1602	0±0	10.67±2.05	0±0	5.33±4.5	0±0	d__Bacteria; p__Gemmatimonadota; c__Gemmatimonadetes; o__Gemmatimonadales; f__Gemmatimonadaceae; g__Gemmatimonas; s__unclassified_Gemmatimonas
ASV_1693	0±0	2±2.83	5.33±2.05	8.67±3.68	0±0	d__Bacteria; p__Gemmatimonadota; c__Gemmatimonadetes; o__Gemmatimonadales; f__Gemmatimonadaceae; g__Gemmatimonas; s__uncultured_bacterium
ASV_1448	2±2.83	2.67±2.05	5.33±1.89	0±0	6±5.89	d__Bacteria; p__Actinobacteriota; c__Actinobacteria; o__Micromonosporales; f__Micromonosporaceae; g__Luedemannella; s__uncultured_bacterium
ASV_1342	0±0	13±9.27	1.67±2.36	1.33±1.89	0±0	d__Bacteria; p__Verrucomicrobiota; c__Verrucomicrobiae; o__Verrucomicrobiales; f__Rubritaleaceae; g__Luteolibacter; s__uncultured_bacterium
ASV_1595	12.67±5.31	1±1.41	0±0	1±1.41	1.33±1.89	d__Bacteria; p__Verrucomicrobiota; c__Verrucomicrobiae; o__Verrucomicrobiales; f__Rubritaleaceae; g__Luteolibacter; s__unclassified_Luteolibacter
ASV_1597	5±2.16	7.67±2.36	0±0	2±1.41	1.33±1.89	d__Bacteria; p__Verrucomicrobiota; c__Verrucomicrobiae; o__Verrucomicrobiales; f__Rubritaleaceae; g__Luteolibacter; s__Luteolibacter_sp.
ASV_1738	0±0	9.67±0.94	6.33±8.96	0±0	0±0	d__Bacteria; p__Proteobacteria; c__Gammaproteobacteria; o__Burkholderiales; f__Methylophilaceae; g__Methylotenera; s__uncultured_soil
ASV_1756	4.67±3.3	2±1.41	2±0.82	2.67±1.25	4.67±2.05	d__Bacteria; p__Verrucomicrobiota; c__Verrucomicrobiae; o__Pedosphaerales; f__Pedosphaeraceae; g__Pedosphaeraceae; s__uncultured_soil
ASV_1603	0±0	16±4.08	0±0	0±0	0±0	d__Bacteria; p__Proteobacteria; c__Gammaproteobacteria; o__Xanthomonadales; f__Xanthomonadaceae; g__Pseudoxanthomonas; s__unclassified_Pseudoxanthomonas
ASV_1366	0±0	3.33±1.89	7.67±3.86	5±4.32	0±0	d__Bacteria; p__Acidobacteriota; c__Blastocatellia; o__Pyrinomonadales; f__Pyrinomonadaceae; g__RB41; s__uncultured_soil
ASV_1512	0±0	8.33±6.24	0±0	7.67±10.84	0±0	d__Bacteria; p__Acidobacteriota; c__Blastocatellia; o__Pyrinomonadales; f__Pyrinomonadaceae; g__RB41; s__unclassified_RB41
ASV_1717	3.67±3.3	0±0	4.33±1.25	1.67±2.36	6.33±4.64	d__Bacteria; p__Acidobacteriota; c__Blastocatellia; o__Pyrinomonadales; f__Pyrinomonadaceae; g__RB41; s__uncultured_Acidobacteriaceae
ASV_1551	0±0	0±0	16±3.27	0±0	0±0	d__Bacteria; p__RCP2-54; c__RCP2-54; o__RCP2-54; f__RCP2-54; g__RCP2-54; s__uncultured_Desulfuromonadales
ASV_1589	0.33±0.47	5.67±2.36	6.33±0.47	3.67±2.87	0±0	d__Bacteria; p__Methylomirabilota; c__Methylomirabilia; o__Rokubacteriales; f__Rokubacteriales; g__Rokubacteriales; s__uncultured_bacterium
ASV_1754	0±0	5.67±4.5	7.67±5.44	2.67±3.77	0±0	d__Bacteria; p__Methylomirabilota; c__Methylomirabilia; o__Rokubacteriales; f__Rokubacteriales; g__Rokubacteriales; s__uncultured_bacterium
ASV_1549	0±0	9.67±1.25	0±0	6.33±4.5	0±0	d__Bacteria; p__Proteobacteria; c__Alphaproteobacteria; o__Sphingomonadales; f__Sphingomonadaceae; g__Sphingomonas; s__unclassified_Sphingomonas
ASV_1676	0±0	0±0	0±0	16±4.55	0±0	d__Bacteria; p__Proteobacteria; c__Alphaproteobacteria; o__Sphingomonadales; f__Sphingomonadaceae; g__Sphingomonas; s__unclassified_Sphingomonas
ASV_1460	0±0	0±0	12.67±3.68	3.33±2.49	0±0	d__Bacteria; p__Proteobacteria; c__Alphaproteobacteria; o__Rhizobiales; f__Beijerinckiaceae; g__unclassified_Beijerinckiaceae; s__unclassified_Beijerinckiaceae
ASV_1698	3.33±2.49	5±3.56	0±0	1.33±1.89	6.33±1.7	d__Bacteria; p__Proteobacteria; c__Gammaproteobacteria; o__Burkholderiales; f__Oxalobacteraceae; g__unclassified_Oxalobacteraceae; s__unclassified_Oxalobacteraceae
ASV_1362	0±0	16±4.08	0±0	0±0	0±0	d__Bacteria; p__Proteobacteria; c__Gammaproteobacteria; o__Gammaproteobacteria_Incertae_Sedis; f__Unknown_Family; g__uncultured; s__uncultured_microorganism
ASV_1381	0±0	3.67±5.19	1.67±2.36	7.67±0.94	3±2.16	d__Bacteria; p__Proteobacteria; c__Gammaproteobacteria; o__Burkholderiales; f__uncultured; g__uncultured; s__uncultured_bacterium
ASV_1475	0±0	0±0	6±8.49	10±7.12	0±0	d__Bacteria; p__Proteobacteria; c__Alphaproteobacteria; o__Tistrellales; f__Geminicoccaceae; g__uncultured; s__uncultured_bacterium
ASV_1524	1.33±1.89	3±2.94	3.33±4.71	3±2.16	5.33±1.25	d__Bacteria; p__Proteobacteria; c__Alphaproteobacteria; o__Reyranellales; f__Reyranellaceae; g__uncultured; s__unclassified_uncultured
ASV_1692	0±0	5±3.74	4±2.83	7±2.16	0±0	d__Bacteria; p__Acidobacteriota; c__Vicinamibacteria; o__Vicinamibacterales; f__uncultured; g__uncultured; s__unclassified_uncultured
ASV_1458	0±0	0±0	0±0	15.67±3.3	0±0	d__Bacteria; p__Actinobacteriota; c__Thermoleophilia; o__Solirubrobacterales; f__67-14; g__67-14; s__metagenome
ASV_1766	0±0	15.67±3.3	0±0	0±0	0±0	d__Bacteria; p__Proteobacteria; c__Gammaproteobacteria; o__Xanthomonadales; f__Xanthomonadaceae; g__Arenimonas; s__Arenimonas_sp.
ASV_1911	15.67±3.86	0±0	0±0	0±0	0±0	d__Bacteria; p__Myxococcota; c__Polyangia; o__Polyangiales; f__BIrii41; g__BIrii41; s__uncultured_bacterium
ASV_1489	9±7.79	0±0	0±0	0±0	6.67±4.78	d__Bacteria; p__Actinobacteriota; c__Actinobacteria; o__Micrococcales; f__Promicromonosporaceae; g__Cellulosimicrobium; s__unclassified_Cellulosimicrobium
ASV_1696	4±5.66	6.33±8.96	1.67±2.36	0±0	3.67±2.05	d__Bacteria; p__Proteobacteria; c__Gammaproteobacteria; o__Burkholderiales; f__Nitrosomonadaceae; g__Ellin6067; s__unclassified_Ellin6067
ASV_1830	2.33±3.3	0±0	12±9.42	1.33±1.89	0±0	d__Bacteria; p__Armatimonadota; c__Fimbriimonadia; o__Fimbriimonadales; f__Fimbriimonadaceae; g__Fimbriimonadaceae; s__uncultured_bacterium
ASV_1563	8.67±0.47	0±0	0±0	0±0	7±6.68	d__Bacteria; p__Gemmatimonadota; c__Gemmatimonadetes; o__Gemmatimonadales; f__Gemmatimonadaceae; g__Gemmatimonas; s__uncultured_bacterium
ASV_1644	0±0	0±0	0±0	15.67±12.28	0±0	d__Bacteria; p__Gemmatimonadota; c__Gemmatimonadetes; o__Gemmatimonadales; f__Gemmatimonadaceae; g__Gemmatimonas; s__unclassified_Gemmatimonas
ASV_1571	3.67±5.19	4±4.97	7±2.16	0±0	1±1.41	d__Bacteria; p__Myxococcota; c__Polyangia; o__Haliangiales; f__Haliangiaceae; g__Haliangium; s__unclassified_Haliangium
ASV_1719	4.67±3.68	3.33±2.87	1±1.41	1.33±1.89	5.33±6.85	d__Bacteria; p__Chloroflexi; c__Chloroflexia; o__Thermomicrobiales; f__JG30-KF-CM45; g__JG30-KF-CM45; s__uncultured_Chloroflexi
ASV_1369	5±2.16	0.33±0.47	5±4.08	0.67±0.94	4.67±1.25	d__Bacteria; p__Latescibacterota; c__Latescibacteria; o__Latescibacterales; f__Latescibacteraceae; g__Latescibacteraceae; s__uncultured_bacterium
ASV_1772	7.33±10.37	2±2.83	1.67±2.36	0±0	4.67±3.4	d__Bacteria; p__Actinobacteriota; c__MB-A2-108; o__MB-A2-108; f__MB-A2-108; g__MB-A2-108; s__uncultured_bacterium
ASV_1645	5.33±4.11	1±1.41	5±4.55	1.67±2.36	2.67±3.77	d__Bacteria; p__Bdellovibrionota; c__Bdellovibrionia; o__Bdellovibrionales; f__Bdellovibrionaceae; g__OM27_clade; s__uncultured_bacterium
ASV_1615	1.33±1.89	6.67±2.87	0±0	4±3.27	3.67±2.87	d__Bacteria; p__Acidobacteriota; c__Blastocatellia; o__Pyrinomonadales; f__Pyrinomonadaceae; g__RB41; s__unclassified_RB41
ASV_1552	0±0	7±0	5±3.56	3.67±5.19	0±0	d__Bacteria; p__Gemmatimonadota; c__S0134_terrestrial_group; o__S0134_terrestrial_group; f__S0134_terrestrial_group; g__S0134_terrestrial_group; s__uncultured_bacterium
ASV_1653	2.33±1.7	3.33±1.7	0.33±0.47	5±2.94	4.67±1.25	d__Bacteria; p__Gemmatimonadota; c__S0134_terrestrial_group; o__S0134_terrestrial_group; f__S0134_terrestrial_group; g__S0134_terrestrial_group; s__uncultured_Gemmatimonadetes
ASV_1370	0±0	7±0.82	0.67±0.94	8±0.82	0±0	d__Bacteria; p__Bacteroidota; c__Bacteroidia; o__Sphingobacteriales; f__S15-21; g__S15-21; s__uncultured_bacterium
ASV_1446	0±0	5±4.08	5.33±3.77	4±4.32	1.33±1.89	d__Bacteria; p__SAR324_clade(Marine_group_B); c__SAR324_clade(Marine_group_B); o__SAR324_clade(Marine_group_B); f__SAR324_clade(Marine_group_B); g__SAR324_clade(Marine_group_B); s__bacterium_enrichment
ASV_1635	9.67±6.94	0±0	0±0	0±0	6±4.24	d__Bacteria; p__Actinobacteriota; c__Thermoleophilia; o__Solirubrobacterales; f__Solirubrobacteraceae; g__Solirubrobacter; s__unclassified_Solirubrobacter
ASV_1575	5.33±4.11	0±0	1.67±2.36	2.67±3.77	6±4.97	d__Bacteria; p__Bacteroidota; c__Bacteroidia; o__Sphingobacteriales; f__Sphingobacteriaceae; g__Solitalea; s__Solitalea_canadensis
ASV_1600	0±0	1.67±2.36	0±0	14±5.89	0±0	d__Bacteria; p__Proteobacteria; c__Alphaproteobacteria; o__Sphingomonadales; f__Sphingomonadaceae; g__Sphingomonas; s__unclassified_Sphingomonas
ASV_1780	6±8.49	0±0	9.67±6.94	0±0	0±0	d__Bacteria; p__Acidobacteriota; c__Thermoanaerobaculia; o__Thermoanaerobaculales; f__Thermoanaerobaculaceae; g__Subgroup_10; s__uncultured_bacterium
ASV_1556	0±0	4.33±5.44	5.33±7.54	6±4.9	0±0	d__Bacteria; p__Acidobacteriota; c__Holophagae; o__Subgroup_7; f__Subgroup_7; g__Subgroup_7; s__uncultured_bacterium
ASV_1628	0±0	5.67±4.03	6±5.35	4±2.83	0±0	d__Bacteria; p__Acidobacteriota; c__Holophagae; o__Subgroup_7; f__Subgroup_7; g__Subgroup_7; s__unclassified_Subgroup_7
ASV_1637	3.67±5.19	0±0	0±0	5.33±3.86	6.67±4.99	d__Bacteria; p__Bacteroidota; c__Bacteroidia; o__Chitinophagales; f__Chitinophagaceae; g__Terrimonas; s__unclassified_Terrimonas
ASV_1741	11±0.82	0±0	0±0	0±0	4.67±4.11	d__Bacteria; p__Proteobacteria; c__Gammaproteobacteria; o__Burkholderiales; f__TRA3-20; g__TRA3-20; s__unclassified_TRA3-20
ASV_1417	0±0	6.67±4.71	4.67±3.4	4.33±6.13	0±0	d__Bacteria; p__Acidobacteriota; c__Vicinamibacteria; o__Vicinamibacterales; f__uncultured; g__uncultured; s__uncultured_Acidobacteria
ASV_1506	0±0	2.67±2.05	8.33±1.25	0.33±0.47	4.33±3.68	d__Bacteria; p__Gemmatimonadota; c__Gemmatimonadetes; o__Gemmatimonadales; f__Gemmatimonadaceae; g__uncultured; s__unclassified_uncultured
ASV_1570	3.33±4.71	3.67±2.62	3±2.94	3.33±2.49	2.33±3.3	d__Bacteria; p__Chloroflexi; c__Anaerolineae; o__Caldilineales; f__Caldilineaceae; g__uncultured; s__metagenome
ASV_1611	0±0	8±5.89	3±4.24	3.67±2.62	1±1.41	d__Bacteria; p__Proteobacteria; c__Gammaproteobacteria; o__Pseudomonadales; f__Moraxellaceae; g__uncultured; s__metagenome
ASV_1617	0±0	0±0	15.67±2.87	0±0	0±0	d__Bacteria; p__Gemmatimonadota; c__Gemmatimonadetes; o__Gemmatimonadales; f__Gemmatimonadaceae; g__uncultured; s__unclassified_uncultured
ASV_1649	0±0	6±2.45	5.67±0.47	2.67±2.05	1.33±1.89	d__Bacteria; p__Gemmatimonadota; c__Gemmatimonadetes; o__Gemmatimonadales; f__Gemmatimonadaceae; g__uncultured; s__metagenome
ASV_1639	1±1.41	3±1.41	0±0	0±0	11.67±2.05	d__Bacteria; p__Acidobacteriota; c__Vicinamibacteria; o__Vicinamibacterales; f__Vicinamibacteraceae; g__Vicinamibacteraceae; s__unclassified_Vicinamibacteraceae
ASV_1674	6.33±2.36	0±0	0±0	3±2.94	6±4.55	d__Bacteria; p__Actinobacteriota; c__Actinobacteria; o__0319-7L14; f__0319-7L14; g__0319-7L14; s__uncultured_bacterium
ASV_1610	0±0	5±3.27	4.67±6.6	5.67±6.02	0±0	d__Bacteria; p__Gemmatimonadota; c__AKAU4049; o__AKAU4049; f__AKAU4049; g__AKAU4049; s__uncultured_bacterium
ASV_1779	0±0	0±0	0±0	0±0	15.33±21.68	d__Bacteria; p__Proteobacteria; c__Alphaproteobacteria; o__Rhizobiales; f__Rhizobiaceae; g__Allorhizobium-Neorhizobium-Pararhizobium-Rhizobium; s__unclassified_Allorhizobium-Neorhizobium-Pararhizobium-Rhizobium
ASV_1821	10.67±3.09	0±0	0±0	0±0	4.67±0.47	d__Bacteria; p__Proteobacteria; c__Gammaproteobacteria; o__Diplorickettsiales; f__Diplorickettsiaceae; g__Aquicella; s__unclassified_Aquicella
ASV_1672	11.67±8.5	0±0	0±0	0±0	3.67±5.19	d__Bacteria; p__Proteobacteria; c__Gammaproteobacteria; o__Xanthomonadales; f__Xanthomonadaceae; g__Arenimonas; s__unclassified_Arenimonas
ASV_1771	2.67±2.05	4.67±4.11	1±0.82	5.33±2.49	1.67±1.25	d__Bacteria; p__Proteobacteria; c__Gammaproteobacteria; o__Xanthomonadales; f__Xanthomonadaceae; g__Arenimonas; s__unclassified_Arenimonas
ASV_1590	1.67±2.36	4.67±1.25	6±1.63	3±2.16	0±0	d__Bacteria; p__Firmicutes; c__Bacilli; o__Bacillales; f__Bacillaceae; g__Bacillus; s__unclassified_Bacillus
ASV_1623	0±0	4.67±0.94	2.67±3.77	6.33±5.31	1.67±2.36	d__Bacteria; p__Firmicutes; c__Bacilli; o__Bacillales; f__Bacillaceae; g__Bacillus; s__Bacillus_asahii
ASV_1601	0±0	2.67±3.77	0±0	11±1.41	1.67±2.36	d__Bacteria; p__Gemmatimonadota; c__BD2-11_terrestrial_group; o__BD2-11_terrestrial_group; f__BD2-11_terrestrial_group; g__BD2-11_terrestrial_group; s__uncultured_soil
ASV_1462	1.33±1.89	1.67±2.36	11±6.38	1.33±1.89	0±0	d__Bacteria; p__Myxococcota; c__Polyangia; o__Polyangiales; f__BIrii41; g__BIrii41; s__uncultured_bacterium
ASV_1548	5.67±7.32	2.67±2.05	0±0	2±2.83	5±3.74	d__Bacteria; p__Myxococcota; c__Polyangia; o__Haliangiales; f__Haliangiaceae; g__Haliangium; s__unclassified_Haliangium
ASV_1812	0±0	0±0	15.33±11.12	0±0	0±0	d__Bacteria; p__Latescibacterota; c__Latescibacterota; o__Latescibacterota; f__Latescibacterota; g__Latescibacterota; s__unclassified_Latescibacterota
ASV_1742	8±2.45	0±0	0±0	2.33±2.05	5±2.16	d__Bacteria; p__Proteobacteria; c__Gammaproteobacteria; o__Burkholderiales; f__Nitrosomonadaceae; g__MND1; s__unclassified_MND1
ASV_1418	0±0	4.67±1.25	3.33±2.36	7.33±2.49	0±0	d__Bacteria; p__Verrucomicrobiota; c__Verrucomicrobiae; o__Pedosphaerales; f__Pedosphaeraceae; g__Pedosphaeraceae; s__unclassified_Pedosphaeraceae
ASV_1440	0±0	0±0	0±0	15.33±4.03	0±0	d__Bacteria; p__Proteobacteria; c__Gammaproteobacteria; o__Pseudomonadales; f__Pseudomonadaceae; g__Pseudomonas; s__unclassified_Pseudomonas
ASV_1992	7.33±5.25	0±0	0±0	1.67±2.36	6.33±4.92	d__Bacteria; p__Gemmatimonadota; c__S0134_terrestrial_group; o__S0134_terrestrial_group; f__S0134_terrestrial_group; g__S0134_terrestrial_group; s__unclassified_S0134_terrestrial_group
ASV_1582	5.67±4.03	6.33±4.92	0±0	3.33±4.71	0±0	d__Bacteria; p__Actinobacteriota; c__Thermoleophilia; o__Solirubrobacterales; f__Solirubrobacteraceae; g__Solirubrobacter; s__uncultured_bacterium
ASV_1467	0±0	0.33±0.47	8.67±6.34	6.33±4.92	0±0	d__Bacteria; p__Acidobacteriota; c__Holophagae; o__Subgroup_7; f__Subgroup_7; g__Subgroup_7; s__unclassified_Subgroup_7
ASV_1574	0±0	10.33±2.62	1.67±2.36	3.33±4.71	0±0	d__Bacteria; p__Proteobacteria; c__Alphaproteobacteria; o__Caulobacterales; f__Hyphomonadaceae; g__SWB02; s__unclassified_SWB02
ASV_1507	0±0	6.67±1.89	3.67±0.94	5±3.74	0±0	d__Bacteria; p__unclassified_Bacteria; c__unclassified_Bacteria; o__unclassified_Bacteria; f__unclassified_Bacteria; g__unclassified_Bacteria; s__unclassified_Bacteria
ASV_1659	0±0	0±0	0±0	0±0	15.33±15.17	d__Bacteria; p__Actinobacteriota; c__Actinobacteria; o__Propionibacteriales; f__Nocardioidaceae; g__unclassified_Nocardioidaceae; s__unclassified_Nocardioidaceae
ASV_1760	15.33±4.19	0±0	0±0	0±0	0±0	d__Bacteria; p__Proteobacteria; c__Gammaproteobacteria; o__Xanthomonadales; f__Xanthomonadaceae; g__unclassified_Xanthomonadaceae; s__unclassified_Xanthomonadaceae
ASV_1500	2.33±1.7	0±0	0±0	11.33±1.89	1.67±1.25	d__Bacteria; p__Proteobacteria; c__Alphaproteobacteria; o__uncultured; f__uncultured; g__uncultured; s__uncultured_soil
ASV_1694	0±0	6.33±0.47	2.67±3.77	6.33±1.7	0±0	d__Bacteria; p__Actinobacteriota; c__Acidimicrobiia; o__uncultured; f__uncultured; g__uncultured; s__uncultured_bacterium
ASV_1711	0±0	0±0	3±4.24	0±0	12.33±4.11	d__Bacteria; p__Verrucomicrobiota; c__Verrucomicrobiae; o__Pedosphaerales; f__Pedosphaeraceae; g__uncultured; s__uncultured_Verrucomicrobia
ASV_1769	0±0	1.67±2.36	7±5.1	6.67±9.43	0±0	d__Bacteria; p__Bacteroidota; c__Bacteroidia; o__Chitinophagales; f__Saprospiraceae; g__uncultured; s__uncultured_soil
ASV_1864	7±4.97	0±0	0±0	0±0	8.33±6.02	d__Bacteria; p__Gemmatimonadota; c__Gemmatimonadetes; o__Gemmatimonadales; f__Gemmatimonadaceae; g__uncultured; s__unclassified_uncultured
ASV_1459	0±0	15.33±11.9	0±0	0±0	0±0	d__Bacteria; p__Acidobacteriota; c__Vicinamibacteria; o__Vicinamibacterales; f__Vicinamibacteraceae; g__Vicinamibacteraceae; s__unclassified_Vicinamibacteraceae
ASV_1666	1.33±1.89	1.67±2.36	1.33±1.89	2±2.83	8.67±3.3	d__Bacteria; p__Actinobacteriota; c__Actinobacteria; o__0319-7L14; f__0319-7L14; g__0319-7L14; s__uncultured_bacterium
ASV_1691	4.67±3.68	0±0	4±5.66	5±7.07	1.33±1.89	d__Bacteria; p__Actinobacteriota; c__Thermoleophilia; o__Solirubrobacterales; f__67-14; g__67-14; s__unclassified_67-14
ASV_1721	15±10.68	0±0	0±0	0±0	0±0	d__Bacteria; p__Actinobacteriota; c__Thermoleophilia; o__Solirubrobacterales; f__67-14; g__67-14; s__uncultured_bacterium
ASV_1408	1.67±2.36	1.33±0.47	2.67±2.05	2±0	7.33±2.62	d__Bacteria; p__Gemmatimonadota; c__AKAU4049; o__AKAU4049; f__AKAU4049; g__AKAU4049; s__uncultured_soil
ASV_1540	0±0	5±7.07	10±8.6	0±0	0±0	d__Bacteria; p__Gemmatimonadota; c__AKAU4049; o__AKAU4049; f__AKAU4049; g__AKAU4049; s__uncultured_bacterium
ASV_1427	0±0	2.67±3.77	0±0	8.33±11.79	4±5.66	d__Bacteria; p__Firmicutes; c__Bacilli; o__Bacillales; f__Bacillaceae; g__Bacillus; s__unclassified_Bacillus
ASV_1518	0±0	1.67±2.36	6.33±4.64	7±2.45	0±0	d__Bacteria; p__Proteobacteria; c__Alphaproteobacteria; o__Sphingomonadales; f__Sphingomonadaceae; g__Ellin6055; s__unclassified_Ellin6055
ASV_1447	2±2.83	4.33±3.68	4.33±3.09	4.33±0.47	0±0	d__Bacteria; p__Bacteroidota; c__Kapabacteria; o__Kapabacteriales; f__Kapabacteriales; g__Kapabacteriales; s__uncultured_bacterium
ASV_1542	0±0	0±0	11±2.16	1±0.82	3±2.16	d__Bacteria; p__Latescibacterota; c__Latescibacterota; o__Latescibacterota; f__Latescibacterota; g__Latescibacterota; s__uncultured_bacterium
ASV_1646	0±0	0±0	15±5.66	0±0	0±0	d__Bacteria; p__Latescibacterota; c__Latescibacterota; o__Latescibacterota; f__Latescibacterota; g__Latescibacterota; s__uncultured_soil
ASV_1805	7.33±6.85	1.67±2.36	0.33±0.47	2.67±2.05	3±2.16	d__Bacteria; p__Latescibacterota; c__Latescibacterota; o__Latescibacterota; f__Latescibacterota; g__Latescibacterota; s__metagenome
ASV_1727	2±2.16	2.33±3.3	0±0	1.67±2.36	9±3.74	d__Bacteria; p__Proteobacteria; c__Gammaproteobacteria; o__Xanthomonadales; f__Xanthomonadaceae; g__Lysobacter; s__uncultured_Xanthomonadaceae
ASV_1530	4±2.94	5.67±4.19	0±0	2.67±3.77	2.67±3.77	d__Bacteria; p__Actinobacteriota; c__MB-A2-108; o__MB-A2-108; f__MB-A2-108; g__MB-A2-108; s__unclassified_MB-A2-108
ASV_1620	4±5.66	0±0	5.67±4.19	0±0	5.33±3.77	d__Bacteria; p__Actinobacteriota; c__MB-A2-108; o__MB-A2-108; f__MB-A2-108; g__MB-A2-108; s__uncultured_Actinomycetales
ASV_1732	0±0	7.67±5.56	0±0	7.33±6.6	0±0	d__Bacteria; p__MBNT15; c__MBNT15; o__MBNT15; f__MBNT15; g__MBNT15; s__uncultured_bacterium
ASV_1774	8.67±8.96	0±0	0±0	0±0	6.33±0.47	d__Bacteria; p__Actinobacteriota; c__Actinobacteria; o__Micromonosporales; f__Micromonosporaceae; g__Micromonospora; s__uncultured_actinobacterium
ASV_1994	10±8.16	0±0	0±0	0±0	5±4.08	d__Bacteria; p__NB1-j; c__NB1-j; o__NB1-j; f__NB1-j; g__NB1-j; s__uncultured_Desulfuromonadaceae
ASV_1608	2±1.63	5.33±4.5	1.67±1.7	4.67±4.11	1.33±1.25	d__Bacteria; p__Verrucomicrobiota; c__Verrucomicrobiae; o__Opitutales; f__Opitutaceae; g__Opitutus; s__unclassified_Opitutus
ASV_1579	3.33±4.71	4.67±4.11	2.33±3.3	2.33±3.3	2.33±3.3	d__Bacteria; p__Proteobacteria; c__Alphaproteobacteria; o__Rhizobiales; f__Hyphomicrobiaceae; g__Pedomicrobium; s__uncultured_bacterium
ASV_1591	0±0	5±3.74	7.67±8.81	2.33±3.3	0±0	d__Bacteria; p__Chloroflexi; c__Dehalococcoidia; o__S085; f__S085; g__S085; s__metagenome
ASV_1736	0±0	3.67±1.25	8.67±0.47	2.67±3.09	0±0	d__Bacteria; p__Chloroflexi; c__Dehalococcoidia; o__SAR202_clade; f__SAR202_clade; g__SAR202_clade; s__unclassified_SAR202_clade
ASV_1731	0±0	8.67±7.36	0±0	6.33±4.64	0±0	d__Bacteria; p__Proteobacteria; c__Alphaproteobacteria; o__Azospirillales; f__Azospirillaceae; g__Skermanella; s__uncultured_bacterium
ASV_1619	4±3.74	0±0	8.33±3.77	0±0	2.67±3.77	d__Bacteria; p__Acidobacteriota; c__Subgroup_22; o__Subgroup_22; f__Subgroup_22; g__Subgroup_22; s__uncultured_bacterium
ASV_1986	4.67±6.6	3±3.56	5.67±3.68	0.67±0.47	1±1.41	d__Bacteria; p__Acidobacteriota; c__Holophagae; o__Subgroup_7; f__Subgroup_7; g__Subgroup_7; s__uncultured_soil
ASV_1534	3±4.24	3.33±4.71	0±0	8.67±1.89	0±0	d__Bacteria; p__Gemmatimonadota; c__Gemmatimonadetes; o__Gemmatimonadales; f__Gemmatimonadaceae; g__uncultured; s__uncultured_Gemmatimonas
ASV_1632	4±2.94	3±2.45	2.33±2.05	5.67±1.7	0±0	d__Bacteria; p__Bacteroidota; c__Bacteroidia; o__Cytophagales; f__Cyclobacteriaceae; g__uncultured; s__uncultured_Bacteroidetes
ASV_1642	0±0	5±3.56	0±0	10±7.48	0±0	d__Bacteria; p__Acidobacteriota; c__Vicinamibacteria; o__Vicinamibacterales; f__uncultured; g__uncultured; s__uncultured_Acidobacteria
ASV_1680	0±0	6±5.89	9±6.38	0±0	0±0	d__Bacteria; p__Bacteroidota; c__Bacteroidia; o__Chitinophagales; f__Chitinophagaceae; g__uncultured; s__unclassified_uncultured
ASV_1752	0.33±0.47	4.67±6.6	7.67±4.03	0.67±0.47	1.67±1.25	d__Bacteria; p__Actinobacteriota; c__Thermoleophilia; o__Gaiellales; f__uncultured; g__uncultured; s__uncultured_bacterium
ASV_1471	2.67±3.77	0±0	0±0	0±0	12.33±8.96	d__Bacteria; p__Acidobacteriota; c__Vicinamibacteria; o__Vicinamibacterales; f__Vicinamibacteraceae; g__Vicinamibacteraceae; s__unclassified_Vicinamibacteraceae
ASV_1737	5.33±0.94	0±0	1.67±2.36	0±0	8±5.89	d__Bacteria; p__Acidobacteriota; c__Vicinamibacteria; o__Vicinamibacterales; f__Vicinamibacteraceae; g__Vicinamibacteraceae; s__unclassified_Vicinamibacteraceae
ASV_1924	11.33±8.01	0±0	3.33±4.71	0±0	0.33±0.47	d__Bacteria; p__Acidobacteriota; c__Vicinamibacteria; o__Vicinamibacterales; f__Vicinamibacteraceae; g__Vicinamibacteraceae; s__unclassified_Vicinamibacteraceae
ASV_1839	6.67±4.71	0±0	1±1.41	4±2.94	3±4.24	d__Bacteria; p__Actinobacteriota; c__Actinobacteria; o__0319-7L14; f__0319-7L14; g__0319-7L14; s__uncultured_Actinomycetales
ASV_1486	6.67±1.25	0±0	0±0	6±4.55	2±2.83	d__Bacteria; p__Actinobacteriota; c__Thermoleophilia; o__Solirubrobacterales; f__67-14; g__67-14; s__unclassified_67-14
ASV_1991	14.67±1.89	0±0	0±0	0±0	0±0	d__Bacteria; p__Actinobacteriota; c__Thermoleophilia; o__Solirubrobacterales; f__67-14; g__67-14; s__metagenome
ASV_1844	4±3.74	0±0	0±0	2±2.83	8.67±6.34	d__Bacteria; p__Proteobacteria; c__Gammaproteobacteria; o__Xanthomonadales; f__Xanthomonadaceae; g__Arenimonas; s__unclassified_Arenimonas
ASV_1790	5.33±3.77	0±0	2.33±3.3	3.67±5.19	3.33±4.71	d__Bacteria; p__Acidobacteriota; c__Acidobacteriae; o__Bryobacterales; f__Bryobacteraceae; g__Bryobacter; s__unclassified_Bryobacter
ASV_1438	0±0	3±4.24	0±0	11.67±8.73	0±0	d__Bacteria; p__Proteobacteria; c__Gammaproteobacteria; o__CCD24; f__CCD24; g__CCD24; s__unclassified_CCD24
ASV_1643	0±0	12±4.08	0±0	2.67±1.89	0±0	d__Bacteria; p__Verrucomicrobiota; c__Verrucomicrobiae; o__Pedosphaerales; f__Pedosphaeraceae; g__Ellin517; s__uncultured_bacterium
ASV_1749	0±0	0±0	0±0	0±0	14.67±2.49	d__Bacteria; p__Latescibacterota; c__Latescibacterota; o__Latescibacterota; f__Latescibacterota; g__Latescibacterota; s__unclassified_Latescibacterota
ASV_1889	9.33±3.3	0±0	0±0	4.33±1.25	1±1.41	d__Bacteria; p__Actinobacteriota; c__MB-A2-108; o__MB-A2-108; f__MB-A2-108; g__MB-A2-108; s__unclassified_MB-A2-108
ASV_1535	0±0	0±0	0±0	14.67±4.64	0±0	d__Bacteria; p__Proteobacteria; c__Alphaproteobacteria; o__Sphingomonadales; f__Sphingomonadaceae; g__Novosphingobium; s__unclassified_Novosphingobium
ASV_1541	0±0	2.67±3.77	5.67±4.92	0.67±0.94	5.67±2.62	d__Bacteria; p__Verrucomicrobiota; c__Verrucomicrobiae; o__Opitutales; f__Opitutaceae; g__Opitutus; s__unclassified_Opitutus
ASV_1831	7±9.9	0±0	2.67±3.77	0±0	5±3.56	d__Bacteria; p__Myxococcota; c__Polyangia; o__Polyangiales; f__Polyangiaceae; g__Pajaroellobacter; s__uncultured_delta
ASV_1679	0±0	0±0	13±4.24	1.67±2.36	0±0	d__Bacteria; p__Proteobacteria; c__Gammaproteobacteria; o__Salinisphaerales; f__Solimonadaceae; g__Polycyclovorans; s__uncultured_Xanthomonadales
ASV_1387	0±0	2.67±3.77	3±4.24	9±1.41	0±0	d__Bacteria; p__Methylomirabilota; c__Methylomirabilia; o__Rokubacteriales; f__Rokubacteriales; g__Rokubacteriales; s__uncultured_bacterium
ASV_1605	0±0	5.67±4.5	3.33±4.71	1±1.41	4.67±4.11	d__Bacteria; p__Acidobacteriota; c__Thermoanaerobaculia; o__Thermoanaerobaculales; f__Thermoanaerobaculaceae; g__Subgroup_10; s__unclassified_Subgroup_10
ASV_1661	0±0	0±0	13±1.41	0±0	1.67±2.36	d__Bacteria; p__Acidobacteriota; c__Acidobacteriae; o__Subgroup_2; f__Subgroup_2; g__Subgroup_2; s__uncultured_soil
ASV_1843	8.67±2.36	2±1.41	0±0	1.33±1.89	2.67±1.89	d__Bacteria; p__Sumerlaeota; c__Sumerlaeia; o__Sumerlaeales; f__Sumerlaeaceae; g__Sumerlaea; s__uncultured_Acidobacteria
ASV_1587	0±0	6±4.55	0±0	5.33±7.54	3.33±2.49	d__Bacteria; p__Proteobacteria; c__Alphaproteobacteria; o__Caulobacterales; f__Hyphomonadaceae; g__SWB02; s__uncultured_bacterium
ASV_1567	0±0	5.67±8.01	0±0	9±2.83	0±0	d__Bacteria; p__Proteobacteria; c__Gammaproteobacteria; o__Burkholderiales; f__TRA3-20; g__TRA3-20; s__unclassified_TRA3-20
ASV_1568	0±0	9.67±6.94	0±0	5±3.56	0±0	d__Bacteria; p__Actinobacteriota; c__Acidimicrobiia; o__uncultured; f__uncultured; g__uncultured; s__uncultured_Acidimicrobiia
ASV_1616	0±0	6.33±2.05	0±0	8.33±4.5	0±0	d__Bacteria; p__Gemmatimonadota; c__Gemmatimonadetes; o__Gemmatimonadales; f__Gemmatimonadaceae; g__uncultured; s__unclassified_uncultured
ASV_1688	0±0	6±8.49	0±0	8.67±6.34	0±0	d__Bacteria; p__Gemmatimonadota; c__Gemmatimonadetes; o__Gemmatimonadales; f__Gemmatimonadaceae; g__uncultured; s__unclassified_uncultured
ASV_1770	2±2.83	5.67±2.05	5.33±0.47	1.67±2.36	0±0	d__Bacteria; p__Desulfobacterota; c__uncultured; o__uncultured; f__uncultured; g__uncultured; s__uncultured_bacterium
ASV_1781	3±4.24	1±1.41	6±0	2.33±3.3	2.33±3.3	d__Bacteria; p__Desulfobacterota; c__uncultured; o__uncultured; f__uncultured; g__uncultured; s__uncultured_Myxococcales
ASV_1792	3.67±0.47	4.67±6.6	0±0	3.67±5.19	2.67±0.94	d__Bacteria; p__Gemmatimonadota; c__Gemmatimonadetes; o__Gemmatimonadales; f__Gemmatimonadaceae; g__uncultured; s__metagenome
ASV_1517	0±0	2.33±3.3	7.67±3.09	4.67±1.25	0±0	d__Bacteria; p__Acidobacteriota; c__Vicinamibacteria; o__Vicinamibacterales; f__Vicinamibacteraceae; g__Vicinamibacteraceae; s__unclassified_Vicinamibacteraceae
ASV_1550	0±0	12.67±4.03	0±0	2±2.83	0±0	d__Bacteria; p__Acidobacteriota; c__Vicinamibacteria; o__Vicinamibacterales; f__Vicinamibacteraceae; g__Vicinamibacteraceae; s__uncultured_Acidobacteriales
ASV_1761	4.33±6.13	0±0	0±0	0±0	10.33±2.62	d__Bacteria; p__Acidobacteriota; c__Vicinamibacteria; o__Vicinamibacterales; f__Vicinamibacteraceae; g__Vicinamibacteraceae; s__unclassified_Vicinamibacteraceae
ASV_1858	0±0	8.67±2.49	5.33±2.87	0.67±0.47	0±0	d__Bacteria; p__Acidobacteriota; c__Vicinamibacteria; o__Vicinamibacterales; f__Vicinamibacteraceae; g__Vicinamibacteraceae; s__unclassified_Vicinamibacteraceae
ASV_1817	0±0	0±0	5±3.56	9.67±13.67	0±0	d__Bacteria; p__Gemmatimonadota; c__Longimicrobia; o__Longimicrobiales; f__Longimicrobiaceae; g__YC-ZSS-LKJ147; s__metagenome
ASV_1656	0±0	2.67±3.09	0±0	1.33±1.89	10.33±1.89	d__Bacteria; p__Myxococcota; c__Polyangia; o__Haliangiales; f__Haliangiaceae; g__Haliangium; s__unclassified_Haliangium
ASV_2031	11±8.04	0±0	0±0	0±0	3.33±4.71	d__Bacteria; p__Chloroflexi; c__KD4-96; o__KD4-96; f__KD4-96; g__KD4-96; s__uncultured_bacterium
ASV_1710	0±0	5±4.08	7.67±1.89	1.67±2.36	0±0	d__Bacteria; p__Latescibacterota; c__Latescibacterota; o__Latescibacterota; f__Latescibacterota; g__Latescibacterota; s__uncultured_Latescibacteria
ASV_1914	5.33±4.11	0±0	0±0	0±0	9±4.55	d__Bacteria; p__Proteobacteria; c__Gammaproteobacteria; o__Xanthomonadales; f__Xanthomonadaceae; g__Lysobacter; s__unclassified_Lysobacter
ASV_1981	3.67±5.19	4.67±3.4	2±2.83	1.67±2.36	2.33±3.3	d__Bacteria; p__Actinobacteriota; c__MB-A2-108; o__MB-A2-108; f__MB-A2-108; g__MB-A2-108; s__metagenome
ASV_1996	6.33±5.31	8±5.72	0±0	0±0	0±0	d__Bacteria; p__Actinobacteriota; c__Actinobacteria; o__Corynebacteriales; f__Mycobacteriaceae; g__Mycobacterium; s__unclassified_Mycobacterium
ASV_1631	4.33±6.13	1.33±1.89	5±5.1	3.67±2.62	0±0	d__Bacteria; p__NB1-j; c__NB1-j; o__NB1-j; f__NB1-j; g__NB1-j; s__uncultured_Desulfuromonadaceae
ASV_1813	0±0	0±0	11.33±1.89	0±0	3±4.24	d__Bacteria; p__NB1-j; c__NB1-j; o__NB1-j; f__NB1-j; g__NB1-j; s__unclassified_NB1-j
ASV_1826	0±0	8.33±6.55	0±0	5±7.07	1±1.41	d__Bacteria; p__Chloroflexi; c__OLB14; o__OLB14; f__OLB14; g__OLB14; s__uncultured_bacterium
ASV_1724	5.33±3.77	2±2.83	0±0	4±3.27	3±4.24	d__Bacteria; p__Proteobacteria; c__Alphaproteobacteria; o__Rhizobiales; f__Hyphomicrobiaceae; g__Pedomicrobium; s__uncultured_Hyphomicrobium
ASV_1757	4.33±3.3	0±0	4±5.66	0±0	6±2.16	d__Bacteria; p__Proteobacteria; c__Gammaproteobacteria; o__PLTA13; f__PLTA13; g__PLTA13; s__unclassified_PLTA13
ASV_1593	1.33±1.25	6.33±0.94	0.33±0.47	6.33±0.94	0±0	d__Bacteria; p__Fibrobacterota; c__Fibrobacteria; o__Fibrobacterales; f__Fibrobacteraceae; g__possible_genus_04; s__uncultured_bacterium
ASV_1713	0±0	3.67±2.49	5.33±3.77	5.33±3.3	0±0	d__Bacteria; p__Proteobacteria; c__Alphaproteobacteria; o__Sphingomonadales; f__Sphingomonadaceae; g__Sphingomonas; s__unclassified_Sphingomonas
ASV_1707	0±0	0±0	14.33±3.86	0±0	0±0	d__Bacteria; p__Acidobacteriota; c__Subgroup_22; o__Subgroup_22; f__Subgroup_22; g__Subgroup_22; s__uncultured_bacterium
ASV_1747	0±0	6.33±0.47	0±0	8±0.82	0±0	d__Bacteria; p__Acidobacteriota; c__Holophagae; o__Subgroup_7; f__Subgroup_7; g__Subgroup_7; s__uncultured_Acidobacteria
ASV_2025	4.33±4.03	2±1.63	1.67±2.36	0±0	6.33±1.89	d__Bacteria; p__Proteobacteria; c__Gammaproteobacteria; o__Burkholderiales; f__Comamonadaceae; g__unclassified_Comamonadaceae; s__unclassified_Comamonadaceae
ASV_1785	0±0	2.67±1.89	2.33±1.7	6±3.27	3.33±4.71	d__Bacteria; p__Proteobacteria; c__Gammaproteobacteria; o__Pseudomonadales; f__Halieaceae; g__unclassified_Halieaceae; s__unclassified_Halieaceae
ASV_1599	0±0	0±0	0±0	14±10.42	0.33±0.47	d__Bacteria; p__Proteobacteria; c__Alphaproteobacteria; o__Sphingomonadales; f__Sphingomonadaceae; g__unclassified_Sphingomonadaceae; s__unclassified_Sphingomonadaceae
ASV_1558	1.67±2.36	0±0	2.33±3.3	0.67±0.94	9.67±2.49	d__Bacteria; p__Verrucomicrobiota; c__Verrucomicrobiae; o__Pedosphaerales; f__Pedosphaeraceae; g__uncultured; s__uncultured_bacterium
ASV_1622	0±0	0±0	12±5.1	1±1.41	1.33±1.89	d__Bacteria; p__Gemmatimonadota; c__Gemmatimonadetes; o__Gemmatimonadales; f__Gemmatimonadaceae; g__uncultured; s__unclassified_uncultured
ASV_1640	6.67±4.78	3±1.63	0±0	4.67±2.87	0±0	d__Bacteria; p__Proteobacteria; c__Gammaproteobacteria; o__Steroidobacterales; f__Steroidobacteraceae; g__uncultured; s__unclassified_uncultured
ASV_1669	2.67±3.77	0±0	3.67±5.19	4±5.66	4±5.66	d__Bacteria; p__Desulfobacterota; c__uncultured; o__uncultured; f__uncultured; g__uncultured; s__uncultured_sludge
ASV_1720	4.67±3.68	3±1.41	1.33±1.89	4±0.82	1.33±1.89	d__Bacteria; p__Actinobacteriota; c__Thermoleophilia; o__Gaiellales; f__uncultured; g__uncultured; s__uncultured_bacterium
ASV_1730	0±0	2.33±3.3	0±0	2.33±3.3	9.67±2.62	d__Bacteria; p__Acidobacteriota; c__Vicinamibacteria; o__Vicinamibacterales; f__uncultured; g__uncultured; s__metagenome
ASV_1739	6.67±5.31	3±4.24	2.33±3.3	2.33±3.3	0±0	d__Bacteria; p__Chloroflexi; c__Anaerolineae; o__Ardenticatenales; f__uncultured; g__uncultured; s__uncultured_Litorilinea
ASV_1801	5±5.1	3.67±2.87	4.33±6.13	1.33±0.94	0±0	d__Bacteria; p__Actinobacteriota; c__Thermoleophilia; o__Gaiellales; f__uncultured; g__uncultured; s__Gaiella_sp.
ASV_1863	5.67±4.5	1±1.41	0±0	1±1.41	6.67±4.78	d__Bacteria; p__Actinobacteriota; c__Thermoleophilia; o__Gaiellales; f__uncultured; g__uncultured; s__uncultured_organism
ASV_2027	0±0	2.67±3.77	3.33±4.71	8.33±4.99	0±0	d__Bacteria; p__Acidobacteriota; c__Vicinamibacteria; o__Vicinamibacterales; f__uncultured; g__uncultured; s__unclassified_uncultured
ASV_1634	2.67±3.09	0.67±0.94	2±2.83	4±1.63	5±3.27	d__Bacteria; p__Acidobacteriota; c__Vicinamibacteria; o__Vicinamibacterales; f__Vicinamibacteraceae; g__Vicinamibacteraceae; s__unclassified_Vicinamibacteraceae
ASV_1804	5±4.08	0±0	2.33±0.47	2.33±2.05	4.67±4.64	d__Bacteria; p__Acidobacteriota; c__Vicinamibacteria; o__Vicinamibacterales; f__Vicinamibacteraceae; g__Vicinamibacteraceae; s__unclassified_Vicinamibacteraceae
ASV_1886	9.33±6.8	0±0	0±0	0±0	5±7.07	d__Bacteria; p__Acidobacteriota; c__Vicinamibacteria; o__Vicinamibacterales; f__Vicinamibacteraceae; g__Vicinamibacteraceae; s__unclassified_Vicinamibacteraceae
ASV_1927	0±0	2.33±3.3	7.67±5.44	4±2.94	0±0	d__Bacteria; p__Acidobacteriota; c__Blastocatellia; o__11-24; f__11-24; g__11-24; s__unclassified_11-24
ASV_1905	0±0	12.67±2.49	1.33±1.89	0±0	0±0	d__Bacteria; p__Proteobacteria; c__Alphaproteobacteria; o__Rhizobiales; f__A0839; g__A0839; s__metagenome
ASV_1497	0±0	0.33±0.47	3±0.82	10.67±2.87	0±0	d__Bacteria; p__Gemmatimonadota; c__AKAU4049; o__AKAU4049; f__AKAU4049; g__AKAU4049; s__uncultured_soil
ASV_1810	1.33±1.89	12.67±2.62	0±0	0±0	0±0	d__Bacteria; p__Proteobacteria; c__Gammaproteobacteria; o__Pseudomonadales; f__Pseudomonadaceae; g__Azotobacter; s__unclassified_Azotobacter
ASV_1633	3.33±4.71	4.33±6.13	3.67±5.19	0±0	2.67±3.77	d__Bacteria; p__Proteobacteria; c__Alphaproteobacteria; o__Tistrellales; f__Geminicoccaceae; g__Candidatus_Alysiosphaera; s__uncultured_Alphaproteobacteria
ASV_1715	0±0	3.67±2.62	2.33±3.3	6.33±1.25	1.67±2.36	d__Bacteria; p__Proteobacteria; c__Alphaproteobacteria; o__Tistrellales; f__Geminicoccaceae; g__Candidatus_Alysiosphaera; s__unclassified_Candidatus_Alysiosphaera
ASV_1703	0±0	0±0	0±0	14±2.16	0±0	d__Bacteria; p__Bacteroidota; c__Bacteroidia; o__Flavobacteriales; f__Flavobacteriaceae; g__Flavobacterium; s__Flavobacterium_glycines
ASV_2159	12.67±8.99	0±0	0±0	1.33±1.89	0±0	d__Bacteria; p__Bacteroidota; c__Bacteroidia; o__Flavobacteriales; f__Flavobacteriaceae; g__Flavobacterium; s__uncultured_bacterium
ASV_1695	5.67±4.5	2.67±1.89	2.33±3.3	3.33±1.7	0±0	d__Bacteria; p__Actinobacteriota; c__Thermoleophilia; o__Gaiellales; f__Gaiellaceae; g__Gaiella; s__unclassified_Gaiella
ASV_1818	0±0	10±7.79	4±5.66	0±0	0±0	d__Bacteria; p__Myxococcota; c__Polyangia; o__Haliangiales; f__Haliangiaceae; g__Haliangium; s__uncultured_bacterium
ASV_1783	3.33±4.71	0±0	6.67±1.25	0±0	4±3.27	d__Bacteria; p__Hydrogenedentes; c__Hydrogenedentia; o__Hydrogenedentiales; f__Hydrogenedensaceae; g__Hydrogenedensaceae; s__uncultured_bacterium
ASV_1823	10.67±8.58	3.33±2.49	0±0	0±0	0±0	d__Bacteria; p__Actinobacteriota; c__Acidimicrobiia; o__Microtrichales; f__Iamiaceae; g__Iamia; s__unclassified_Iamia
ASV_2306	11.67±8.73	0±0	0±0	2.33±3.3	0±0	d__Bacteria; p__Verrucomicrobiota; c__Verrucomicrobiae; o__Verrucomicrobiales; f__Rubritaleaceae; g__Luteolibacter; s__uncultured_bacterium
ASV_1663	1.67±2.36	3.67±3.3	4±5.66	0±0	4.67±3.68	d__Bacteria; p__NB1-j; c__NB1-j; o__NB1-j; f__NB1-j; g__NB1-j; s__uncultured_Desulfuromonadaceae
ASV_1904	4±5.66	0±0	4.33±3.09	0±0	5.67±8.01	d__Bacteria; p__NB1-j; c__NB1-j; o__NB1-j; f__NB1-j; g__NB1-j; s__unclassified_NB1-j
ASV_1908	0±0	0±0	8.33±11.79	0±0	5.67±8.01	d__Bacteria; p__NB1-j; c__NB1-j; o__NB1-j; f__NB1-j; g__NB1-j; s__uncultured_Desulfoglaeba
ASV_1758	0±0	0±0	5.67±8.01	4.67±6.6	3.67±5.19	d__Bacteria; p__Proteobacteria; c__Alphaproteobacteria; o__Sphingomonadales; f__Sphingomonadaceae; g__Novosphingobium; s__metagenome
ASV_1883	11±15.56	3±3.56	0±0	0±0	0±0	d__Bacteria; p__Proteobacteria; c__Gammaproteobacteria; o__Pseudomonadales; f__Pseudomonadaceae; g__Pseudomonas; s__unclassified_Pseudomonas
ASV_1728	0±0	4±5.66	0±0	10±4.55	0±0	d__Bacteria; p__Actinobacteriota; c__Actinobacteria; o__Pseudonocardiales; f__Pseudonocardiaceae; g__Pseudonocardia; s__unclassified_Pseudonocardia
ASV_1788	0±0	3±4.24	8.67±6.94	0±0	2.33±3.3	d__Bacteria; p__Actinobacteriota; c__Actinobacteria; o__Pseudonocardiales; f__Pseudonocardiaceae; g__Pseudonocardia; s__unclassified_Pseudonocardia
ASV_1708	0±0	2±2.83	12±5.72	0±0	0±0	d__Bacteria; p__Acidobacteriota; c__Blastocatellia; o__Pyrinomonadales; f__Pyrinomonadaceae; g__RB41; s__unclassified_RB41
ASV_1641	5.67±4.5	1.67±2.36	0±0	0±0	6.67±4.78	d__Bacteria; p__Proteobacteria; c__Alphaproteobacteria; o__Reyranellales; f__Reyranellaceae; g__Reyranella; s__unclassified_Reyranella
ASV_1525	0±0	0±0	1.67±2.36	12.33±4.5	0±0	d__Bacteria; p__Acidobacteriota; c__Thermoanaerobaculia; o__Thermoanaerobaculales; f__Thermoanaerobaculaceae; g__Subgroup_10; s__uncultured_bacterium
ASV_1995	9±0.82	1.67±2.36	0±0	2±2.83	1.33±1.89	d__Bacteria; p__Acidobacteriota; c__Vicinamibacteria; o__Subgroup_17; f__Subgroup_17; g__Subgroup_17; s__unclassified_Subgroup_17
ASV_1941	7.67±4.5	0±0	0±0	0±0	6.33±3.4	d__Bacteria; p__Acidobacteriota; c__Holophagae; o__Subgroup_7; f__Subgroup_7; g__Subgroup_7; s__uncultured_Acidobacterium
ASV_1811	0±0	14±10.71	0±0	0±0	0±0	d__Bacteria; p__Proteobacteria; c__Gammaproteobacteria; o__Burkholderiales; f__TRA3-20; g__TRA3-20; s__uncultured_bacterium
ASV_1638	1.67±2.36	5.33±4.11	0±0	4.67±0.47	2.33±3.3	d__Bacteria; p__unclassified_Bacteria; c__unclassified_Bacteria; o__unclassified_Bacteria; f__unclassified_Bacteria; g__unclassified_Bacteria; s__unclassified_Bacteria
ASV_1734	0±0	3.67±3.3	9.33±7.76	1±1.41	0±0	d__Bacteria; p__unclassified_Bacteria; c__unclassified_Bacteria; o__unclassified_Bacteria; f__unclassified_Bacteria; g__unclassified_Bacteria; s__unclassified_Bacteria
ASV_1763	0±0	5±0.82	0±0	9±4.97	0±0	d__Bacteria; p__Gemmatimonadota; c__Gemmatimonadetes; o__Gemmatimonadales; f__Gemmatimonadaceae; g__unclassified_Gemmatimonadaceae; s__unclassified_Gemmatimonadaceae
ASV_1536	0±0	0±0	0±0	9.67±2.87	4.33±6.13	d__Bacteria; p__Proteobacteria; c__Alphaproteobacteria; o__uncultured; f__uncultured; g__uncultured; s__uncultured_Rhodobacteraceae
ASV_1559	0±0	4.33±3.3	2±2.83	7.67±0.94	0±0	d__Bacteria; p__Gemmatimonadota; c__Gemmatimonadetes; o__Gemmatimonadales; f__Gemmatimonadaceae; g__uncultured; s__Gemmatimonadetes_bacterium
ASV_1697	5.33±3.77	0±0	0±0	0±0	8.67±3.86	d__Bacteria; p__Gemmatimonadota; c__Gemmatimonadetes; o__Gemmatimonadales; f__Gemmatimonadaceae; g__uncultured; s__uncultured_prokaryote
ASV_1778	0±0	3.33±2.87	0±0	10.67±7.59	0±0	d__Bacteria; p__Acidobacteriota; c__Vicinamibacteria; o__Vicinamibacterales; f__uncultured; g__uncultured; s__uncultured_Acidobacteria
ASV_1808	8.33±6.02	0±0	0±0	0±0	5.67±4.19	d__Bacteria; p__Proteobacteria; c__Alphaproteobacteria; o__Elsterales; f__uncultured; g__uncultured; s__unclassified_uncultured
ASV_1824	4.33±6.13	5.67±8.01	0±0	4±5.66	0±0	d__Bacteria; p__Acidobacteriota; c__Vicinamibacteria; o__Vicinamibacterales; f__uncultured; g__uncultured; s__uncultured_bacterium
ASV_1309	1.67±2.36	0±0	0±0	10.67±1.89	1.67±1.7	d__Bacteria; p__Acidobacteriota; c__Vicinamibacteria; o__Vicinamibacterales; f__Vicinamibacteraceae; g__Vicinamibacteraceae; s__unclassified_Vicinamibacteraceae
ASV_2073	5±4.08	0±0	0±0	0±0	8.67±1.25	d__Bacteria; p__Actinobacteriota; c__Actinobacteria; o__0319-7L14; f__0319-7L14; g__0319-7L14; s__unclassified_0319-7L14
ASV_1964	7±5.89	2.33±3.3	0±0	1±0.82	3.33±1.25	d__Bacteria; p__Actinobacteriota; c__Actinobacteria; o__Micrococcales; f__Microbacteriaceae; g__Agromyces; s__unclassified_Agromyces
ASV_1888	8±2.16	0.67±0.94	0±0	0±0	5±3.74	d__Bacteria; p__Bacteroidota; c__Bacteroidia; o__Sphingobacteriales; f__AKYH767; g__AKYH767; s__uncultured_Sphingobacteriales
ASV_1683	0±0	7.67±2.05	4±2.83	2±2.83	0±0	d__Bacteria; p__Myxococcota; c__bacteriap25; o__bacteriap25; f__bacteriap25; g__bacteriap25; s__metagenome
ASV_1723	3±4.24	1.33±1.89	0±0	4±2.94	5.33±4.11	d__Bacteria; p__Verrucomicrobiota; c__Verrucomicrobiae; o__Chthoniobacterales; f__Chthoniobacteraceae; g__Chthoniobacter; s__uncultured_bacterium
ASV_1815	0±0	6.33±4.64	2.67±3.77	1.33±1.89	3.33±4.71	d__Bacteria; p__Entotheonellaeota; c__Entotheonellia; o__Entotheonellales; f__Entotheonellaceae; g__Entotheonellaceae; s__uncultured_bacterium
ASV_1859	5.33±2.49	3.33±3.4	2±2.83	0±0	3±2.45	d__Bacteria; p__Chloroflexi; c__Chloroflexia; o__Thermomicrobiales; f__JG30-KF-CM45; g__JG30-KF-CM45; s__uncultured_bacterium
ASV_2326	6.33±8.96	0±0	2.33±3.3	0±0	5±6.38	d__Bacteria; p__MBNT15; c__MBNT15; o__MBNT15; f__MBNT15; g__MBNT15; s__uncultured_bacterium
ASV_1887	8.67±6.18	0±0	0±0	0±0	5±3.56	d__Bacteria; p__Actinobacteriota; c__Actinobacteria; o__Micrococcales; f__Microbacteriaceae; g__Microbacterium; s__unclassified_Microbacterium
ASV_1879	0±0	0.33±0.47	4±2.16	4.67±3.3	4.67±1.7	d__Bacteria; p__NB1-j; c__NB1-j; o__NB1-j; f__NB1-j; g__NB1-j; s__uncultured_bacterium
ASV_1961	8.33±6.55	0±0	0±0	1.33±1.89	4±5.66	d__Bacteria; p__NB1-j; c__NB1-j; o__NB1-j; f__NB1-j; g__NB1-j; s__uncultured_bacterium
ASV_1847	4±2.83	2.67±3.77	0±0	1.33±1.89	5.67±0.47	d__Bacteria; p__Planctomycetota; c__OM190; o__OM190; f__OM190; g__OM190; s__uncultured_Planctomyces
ASV_1607	3.67±5.19	0±0	2±2.83	4.33±6.13	3.67±5.19	d__Bacteria; p__Methylomirabilota; c__Methylomirabilia; o__Rokubacteriales; f__Rokubacteriales; g__Rokubacteriales; s__uncultured_bacterium
ASV_1963	5±4.55	0±0	0±0	0±0	8.67±1.7	d__Bacteria; p__Bacteroidota; c__Bacteroidia; o__Sphingobacteriales; f__Sphingobacteriaceae; g__Solitalea; s__Solitalea_koreensis
ASV_1735	0±0	0±0	7.67±5.44	6±2.16	0±0	d__Bacteria; p__Acidobacteriota; c__Thermoanaerobaculia; o__Thermoanaerobaculales; f__Thermoanaerobaculaceae; g__Subgroup_10; s__uncultured_prokaryote
ASV_2117	8.33±11.79	0±0	5.33±7.54	0±0	0±0	d__Bacteria; p__Acidobacteriota; c__Thermoanaerobaculia; o__Thermoanaerobaculales; f__Thermoanaerobaculaceae; g__Subgroup_10; s__uncultured_bacterium
ASV_2029	5.67±4.5	0±0	0±0	0±0	8±2.45	d__Bacteria; p__Proteobacteria; c__Gammaproteobacteria; o__Burkholderiales; f__Oxalobacteraceae; g__unclassified_Oxalobacteraceae; s__unclassified_Oxalobacteraceae
ASV_1477	0±0	5.67±4.5	2.67±3.77	5.33±0.47	0±0	d__Bacteria; p__Acidobacteriota; c__Vicinamibacteria; o__Vicinamibacterales; f__uncultured; g__uncultured; s__uncultured_bacterium
ASV_1510	2.33±3.3	0±0	0±0	8.67±4.19	2.67±2.49	d__Bacteria; p__Proteobacteria; c__Alphaproteobacteria; o__Rhizobiales; f__Xanthobacteraceae; g__uncultured; s__unclassified_uncultured
ASV_1648	1.33±1.89	5.33±3.77	2±2.83	3.67±2.87	1.33±1.89	d__Bacteria; p__Actinobacteriota; c__Thermoleophilia; o__Gaiellales; f__uncultured; g__uncultured; s__uncultured_Rubrobacterales
ASV_1880	0±0	7.33±5.44	6.33±4.92	0±0	0±0	d__Bacteria; p__Gemmatimonadota; c__Gemmatimonadetes; o__Gemmatimonadales; f__Gemmatimonadaceae; g__uncultured; s__uncultured_Gemmatimonadetes
ASV_2002	4.33±4.19	2.33±3.3	0±0	0±0	7±9.9	d__Bacteria; p__Actinobacteriota; c__Thermoleophilia; o__Gaiellales; f__uncultured; g__uncultured; s__uncultured_actinobacterium
ASV_2283	11±15.56	0±0	0±0	0±0	2.67±3.77	d__Bacteria; p__Chloroflexi; c__Anaerolineae; o__Ardenticatenales; f__uncultured; g__uncultured; s__uncultured_Litorilinea
ASV_1852	0±0	13.67±3.3	0±0	0±0	0±0	d__Bacteria; p__Proteobacteria; c__Gammaproteobacteria; o__Burkholderiales; f__Comamonadaceae; g__Variovorax; s__unclassified_Variovorax
ASV_1706	0±0	10±8.16	0±0	3.67±5.19	0±0	d__Bacteria; p__Acidobacteriota; c__Vicinamibacteria; o__Vicinamibacterales; f__Vicinamibacteraceae; g__Vicinamibacteraceae; s__uncultured_Acidobacteria
ASV_1819	1±1.41	6±5.35	4±2.94	2.67±0.47	0±0	d__Bacteria; p__Acidobacteriota; c__Vicinamibacteria; o__Vicinamibacterales; f__Vicinamibacteraceae; g__Vicinamibacteraceae; s__unclassified_Vicinamibacteraceae
ASV_1621	6.33±3.09	0±0	1.67±2.36	1±1.41	4.67±3.4	d__Bacteria; p__Methylomirabilota; c__Methylomirabilia; o__Rokubacteriales; f__WX65; g__WX65; s__uncultured_bacterium
ASV_2032	10.33±7.59	0±0	0±0	0±0	3.33±4.71	d__Bacteria; p__Methylomirabilota; c__Methylomirabilia; o__Rokubacteriales; f__WX65; g__WX65; s__bacterium_WX65
ASV_1935	3.67±5.19	0±0	2.67±3.77	0±0	7±3.56	d__Bacteria; p__Proteobacteria; c__Gammaproteobacteria; o__Xanthomonadales; f__Rhodanobacteraceae; g__Ahniella; s__uncultured_bacterium
ASV_1689	0±0	0±0	0±0	0±0	13.33±10.27	d__Bacteria; p__Proteobacteria; c__Alphaproteobacteria; o__Rhizobiales; f__Rhizobiaceae; g__Allorhizobium-Neorhizobium-Pararhizobium-Rhizobium; s__unclassified_Allorhizobium-Neorhizobium-Pararhizobium-Rhizobium
ASV_1658	0±0	13.33±4.5	0±0	0±0	0±0	d__Bacteria; p__Gemmatimonadota; c__BD2-11_terrestrial_group; o__BD2-11_terrestrial_group; f__BD2-11_terrestrial_group; g__BD2-11_terrestrial_group; s__metagenome
ASV_1753	0±0	7.33±4.78	4.67±3.3	1.33±1.89	0±0	d__Bacteria; p__Gemmatimonadota; c__BD2-11_terrestrial_group; o__BD2-11_terrestrial_group; f__BD2-11_terrestrial_group; g__BD2-11_terrestrial_group; s__metagenome
ASV_1834	0±0	5±4.55	1.33±1.89	7±6.16	0±0	d__Bacteria; p__Gemmatimonadota; c__Gemmatimonadetes; o__Gemmatimonadales; f__Gemmatimonadaceae; g__Gemmatimonas; s__unclassified_Gemmatimonas
ASV_2001	5.67±5.44	3±4.24	0±0	0±0	4.67±3.3	d__Bacteria; p__Myxococcota; c__Polyangia; o__Haliangiales; f__Haliangiaceae; g__Haliangium; s__uncultured_bacterium
ASV_1789	0±0	4.67±4.11	5±7.07	3.67±5.19	0±0	d__Bacteria; p__Latescibacterota; c__Latescibacterota; o__Latescibacterota; f__Latescibacterota; g__Latescibacterota; s__uncultured_soil
ASV_1916	13.33±9.74	0±0	0±0	0±0	0±0	d__Bacteria; p__Proteobacteria; c__Gammaproteobacteria; o__Burkholderiales; f__Nitrosomonadaceae; g__MND1; s__unclassified_MND1
ASV_1798	0±0	4±5.66	0±0	3.33±4.71	6±4.24	d__Bacteria; p__Proteobacteria; c__Alphaproteobacteria; o__Rhizobiales; f__Hyphomicrobiaceae; g__Pedomicrobium; s__unclassified_Pedomicrobium
ASV_1934	4±5.66	0±0	4.67±5.25	2.33±3.3	2.33±3.3	d__Bacteria; p__Proteobacteria; c__Gammaproteobacteria; o__Pseudomonadales; f__Pseudomonadaceae; g__Pseudomonas; s__Pseudomonas_borbori
ASV_1849	0±0	6.33±1.7	0±0	7±2.45	0±0	d__Bacteria; p__Acidobacteriota; c__Blastocatellia; o__Pyrinomonadales; f__Pyrinomonadaceae; g__RB41; s__unclassified_RB41
ASV_2024	2.33±3.3	0±0	6±4.32	2±2.83	3±2.45	d__Bacteria; p__Acidobacteriota; c__Blastocatellia; o__Pyrinomonadales; f__Pyrinomonadaceae; g__RB41; s__uncultured_Acidobacteriaceae
ASV_1809	2.67±3.77	5.33±4.11	0±0	0±0	5.33±2.05	d__Bacteria; p__Actinobacteriota; c__Actinobacteria; o__Corynebacteriales; f__Nocardiaceae; g__Rhodococcus; s__unclassified_Rhodococcus
ASV_2010	0±0	13.33±0.94	0±0	0±0	0±0	d__Bacteria; p__Methylomirabilota; c__Methylomirabilia; o__Rokubacteriales; f__Rokubacteriales; g__Rokubacteriales; s__uncultured_bacterium
ASV_1884	6.33±8.96	0±0	0±0	7±4.08	0±0	d__Bacteria; p__Chloroflexi; c__Dehalococcoidia; o__S085; f__S085; g__S085; s__unclassified_S085
ASV_1897	0±0	0±0	0±0	0±0	13.33±9.57	d__Bacteria; p__Chloroflexi; c__Dehalococcoidia; o__S085; f__S085; g__S085; s__unclassified_S085
ASV_1856	5±2.16	0±0	4.67±3.3	0±0	3.67±3.3	d__Bacteria; p__Acidobacteriota; c__Thermoanaerobaculia; o__Thermoanaerobaculales; f__Thermoanaerobaculaceae; g__Subgroup_10; s__uncultured_bacterium
ASV_2216	7.67±5.56	0±0	0±0	2±2.83	3.67±3.3	d__Bacteria; p__Acidobacteriota; c__Thermoanaerobaculia; o__Thermoanaerobaculales; f__Thermoanaerobaculaceae; g__Subgroup_10; s__uncultured_soil
ASV_1776	0±0	4.67±6.6	0±0	8.67±6.6	0±0	d__Bacteria; p__Acidobacteriota; c__Vicinamibacteria; o__Subgroup_17; f__Subgroup_17; g__Subgroup_17; s__uncultured_Holophaga
ASV_1873	0±0	1.67±2.36	4.67±3.4	3.33±2.49	3.67±5.19	d__Bacteria; p__Bacteroidota; c__Bacteroidia; o__Chitinophagales; f__Chitinophagaceae; g__Terrimonas; s__unclassified_Terrimonas
ASV_1557	0±0	4.33±3.3	2.33±3.3	4.67±6.6	2±2.83	d__Bacteria; p__unclassified_Bacteria; c__unclassified_Bacteria; o__unclassified_Bacteria; f__unclassified_Bacteria; g__unclassified_Bacteria; s__unclassified_Bacteria
ASV_2022	0±0	1.33±1.25	5±2.16	6±4.9	1±1.41	d__Bacteria; p__Gemmatimonadota; c__Gemmatimonadetes; o__Gemmatimonadales; f__Gemmatimonadaceae; g__unclassified_Gemmatimonadaceae; s__unclassified_Gemmatimonadaceae
ASV_2098	8±3.56	0±0	0±0	0±0	5.33±3.86	d__Bacteria; p__Actinobacteriota; c__Actinobacteria; o__Micromonosporales; f__Micromonosporaceae; g__unclassified_Micromonosporaceae; s__unclassified_Micromonosporaceae
ASV_1491	0±0	4±2.16	0±0	7.33±1.7	2±2.83	d__Bacteria; p__Gemmatimonadota; c__Gemmatimonadetes; o__Gemmatimonadales; f__Gemmatimonadaceae; g__uncultured; s__uncultured_soil
ASV_1690	0±0	2.67±3.77	6.67±4.99	4±3.27	0±0	d__Bacteria; p__Gemmatimonadota; c__Gemmatimonadetes; o__Gemmatimonadales; f__Gemmatimonadaceae; g__uncultured; s__uncultured_bacterium
ASV_1848	0±0	5±4.08	0±0	8.33±6.55	0±0	d__Bacteria; p__Proteobacteria; c__Alphaproteobacteria; o__Rhizobiales; f__Methyloligellaceae; g__uncultured; s__uncultured_bacterium
ASV_1910	8.33±6.55	0±0	0±0	1.33±1.89	3.67±5.19	d__Bacteria; p__Proteobacteria; c__Gammaproteobacteria; o__Steroidobacterales; f__Steroidobacteraceae; g__uncultured; s__unclassified_uncultured
ASV_1929	5.33±3.86	0±0	3.33±2.49	3±4.24	1.67±2.36	d__Bacteria; p__Actinobacteriota; c__Thermoleophilia; o__Gaiellales; f__uncultured; g__uncultured; s__unclassified_uncultured
ASV_1975	0±0	0±0	13.33±6.6	0±0	0±0	d__Bacteria; p__Chloroflexi; c__Anaerolineae; o__Anaerolineales; f__Anaerolineaceae; g__uncultured; s__unclassified_uncultured
ASV_2214	13.33±4.19	0±0	0±0	0±0	0±0	d__Bacteria; p__Gemmatimonadota; c__Gemmatimonadetes; o__Gemmatimonadales; f__Gemmatimonadaceae; g__uncultured; s__unclassified_uncultured
ASV_1624	0±0	4.67±1.25	8.67±3.3	0±0	0±0	d__Bacteria; p__Dependentiae; c__Babeliae; o__Babeliales; f__Vermiphilaceae; g__Vermiphilaceae; s__unclassified_Vermiphilaceae
ASV_1866	0±0	13.33±4.92	0±0	0±0	0±0	d__Bacteria; p__Acidobacteriota; c__Vicinamibacteria; o__Vicinamibacterales; f__Vicinamibacteraceae; g__Vicinamibacteraceae; s__unclassified_Vicinamibacteraceae
ASV_2058	4±2.94	5.33±7.54	0±0	0±0	3.67±5.19	d__Bacteria; p__Chloroflexi; c__Anaerolineae; o__SBR1031; f__A4b; g__A4b; s__uncultured_bacterium
ASV_2193	11.67±10.78	0±0	0±0	0±0	1.33±1.89	d__Bacteria; p__Bacteroidota; c__Bacteroidia; o__Cytophagales; f__Hymenobacteraceae; g__Adhaeribacter; s__unclassified_Adhaeribacter
ASV_1784	0±0	1.33±1.89	3.67±3.3	4±3.27	4±1.41	d__Bacteria; p__Verrucomicrobiota; c__Verrucomicrobiae; o__Pedosphaerales; f__Pedosphaeraceae; g__ADurb.Bin063-1; s__uncultured_bacterium
ASV_1492	0±0	4.33±6.13	5.67±4.19	3±4.24	0±0	d__Bacteria; p__Firmicutes; c__Bacilli; o__Bacillales; f__Bacillaceae; g__Bacillus; s__Bacillus_niabensis
ASV_1890	2.67±3.77	0±0	0±0	5.33±7.54	5±7.07	d__Bacteria; p__Myxococcota; c__bacteriap25; o__bacteriap25; f__bacteriap25; g__bacteriap25; s__unclassified_bacteriap25
ASV_1906	2.67±3.77	0.67±0.94	2±2.83	5±3.56	2.67±3.77	d__Bacteria; p__Actinobacteriota; c__Actinobacteria; o__Frankiales; f__Geodermatophilaceae; g__Blastococcus; s__Blastococcus_sp.
ASV_1998	9.67±7.13	0±0	0±0	0±0	3.33±4.71	d__Bacteria; p__Bacteroidota; c__Kryptonia; o__Kryptoniales; f__BSV26; g__BSV26; s__unclassified_BSV26
ASV_2026	0±0	2.33±3.3	4.67±6.6	0±0	6±4.55	d__Bacteria; p__Bacteroidota; c__Kryptonia; o__Kryptoniales; f__BSV26; g__BSV26; s__unclassified_BSV26
ASV_2009	0±0	11.33±3.4	0±0	1.67±2.36	0±0	d__Bacteria; p__Chloroflexi; c__Chloroflexia; o__Chloroflexales; f__Chloroflexaceae; g__Candidatus_Chloroploca; s__uncultured_bacterium
ASV_1796	0±0	0±0	0±0	13±5.35	0±0	d__Bacteria; p__Bacteroidota; c__Bacteroidia; o__Cytophagales; f__Microscillaceae; g__Chryseolinea; s__uncultured_bacterium
ASV_1988	5.33±1.7	1.33±1.89	1.67±2.36	0±0	4.67±3.68	d__Bacteria; p__Bacteroidota; c__Bacteroidia; o__Chitinophagales; f__Chitinophagaceae; g__Dinghuibacter; s__uncultured_Bacteroidetes
ASV_1797	0±0	0±0	0±0	0.67±0.94	12.33±9.46	d__Bacteria; p__Proteobacteria; c__Alphaproteobacteria; o__Sphingomonadales; f__Sphingomonadaceae; g__Ellin6055; s__unclassified_Ellin6055
ASV_1701	0±0	0±0	0±0	13±0.82	0±0	d__Bacteria; p__Proteobacteria; c__Gammaproteobacteria; o__Burkholderiales; f__Nitrosomonadaceae; g__Ellin6067; s__uncultured_bacterium
ASV_1862	3.67±2.87	2±2.83	0±0	7.33±2.87	0±0	d__Bacteria; p__Chloroflexi; c__Chloroflexia; o__Thermomicrobiales; f__JG30-KF-CM45; g__JG30-KF-CM45; s__uncultured_Chloroflexi
ASV_2248	9±2.16	0±0	0±0	0±0	4±2.83	d__Bacteria; p__Latescibacterota; c__Latescibacterota; o__Latescibacterota; f__Latescibacterota; g__Latescibacterota; s__unclassified_Latescibacterota
ASV_1885	5±7.07	0.67±0.94	0±0	4.33±3.68	3±4.24	d__Bacteria; p__Proteobacteria; c__Alphaproteobacteria; o__Rhodobacterales; f__Rhodobacteraceae; g__Limibaculum; s__uncultured_bacterium
ASV_1806	0±0	7.33±5.73	3±4.24	0±0	2.67±3.77	d__Bacteria; p__Myxococcota; c__Polyangia; o__Nannocystales; f__Nannocystaceae; g__Nannocystis; s__myxobacterium_SMH-27-4
ASV_1987	3.67±5.19	5±3.74	2.67±2.05	0±0	1.67±2.36	d__Bacteria; p__Planctomycetota; c__Pla3_lineage; o__Pla3_lineage; f__Pla3_lineage; g__Pla3_lineage; s__uncultured_bacterium
ASV_1952	0±0	0±0	13±4.97	0±0	0±0	d__Bacteria; p__Acidobacteriota; c__Blastocatellia; o__Pyrinomonadales; f__Pyrinomonadaceae; g__RB41; s__unclassified_RB41
ASV_1977	0±0	1±1.41	10.33±2.62	1.67±1.25	0±0	d__Bacteria; p__Methylomirabilota; c__Methylomirabilia; o__Rokubacteriales; f__Rokubacteriales; g__Rokubacteriales; s__uncultured_bacterium
ASV_1990	0±0	7±9.9	6±8.49	0±0	0±0	d__Bacteria; p__Chloroflexi; c__Dehalococcoidia; o__S085; f__S085; g__S085; s__unclassified_S085
ASV_1686	0±0	12±0.82	1±1.41	0±0	0±0	d__Bacteria; p__Proteobacteria; c__Gammaproteobacteria; o__Burkholderiales; f__SC-I-84; g__SC-I-84; s__unclassified_SC-I-84
ASV_2000	6.33±4.92	0±0	0±0	0±0	6.67±4.71	d__Bacteria; p__Acidobacteriota; c__Vicinamibacteria; o__Subgroup_17; f__Subgroup_17; g__Subgroup_17; s__uncultured_Holophaga
ASV_1861	5.67±4.03	0±0	0.67±0.94	0±0	6.67±4.19	d__Bacteria; p__Acidobacteriota; c__Subgroup_22; o__Subgroup_22; f__Subgroup_22; g__Subgroup_22; s__unclassified_Subgroup_22
ASV_2048	0±0	4±2.83	9±6.68	0±0	0±0	d__Bacteria; p__Acidobacteriota; c__Subgroup_22; o__Subgroup_22; f__Subgroup_22; g__Subgroup_22; s__unclassified_Subgroup_22
ASV_2395	10±8.6	0±0	0±0	0±0	3±4.24	d__Bacteria; p__Acidobacteriota; c__Subgroup_5; o__Subgroup_5; f__Subgroup_5; g__Subgroup_5; s__uncultured_bacterium
ASV_1712	0±0	7.67±5.56	2±2.83	1.33±1.89	2±2.83	d__Bacteria; p__Acidobacteriota; c__Holophagae; o__Subgroup_7; f__Subgroup_7; g__Subgroup_7; s__unclassified_Subgroup_7
ASV_1846	2±2.83	0±0	0±0	2.67±3.77	8.33±0.47	d__Bacteria; p__Acidobacteriota; c__Holophagae; o__Subgroup_7; f__Subgroup_7; g__Subgroup_7; s__unclassified_Subgroup_7
ASV_1915	6.33±7.59	0±0	0±0	4±1.63	2.67±3.09	d__Bacteria; p__Proteobacteria; c__Gammaproteobacteria; o__Burkholderiales; f__TRA3-20; g__TRA3-20; s__unclassified_TRA3-20
ASV_1816	0±0	5±2.94	4.67±2.87	3.33±1.25	0±0	d__Bacteria; p__Proteobacteria; c__Gammaproteobacteria; o__Burkholderiales; f__Comamonadaceae; g__unclassified_Comamonadaceae; s__unclassified_Comamonadaceae
ASV_1729	0±0	9±6.98	0±0	4±3.74	0±0	d__Bacteria; p__Gemmatimonadota; c__Gemmatimonadetes; o__Gemmatimonadales; f__Gemmatimonadaceae; g__unclassified_Gemmatimonadaceae; s__unclassified_Gemmatimonadaceae
ASV_2208	0±0	1.33±1.89	11.67±9.81	0±0	0±0	d__Bacteria; p__Myxococcota; c__Polyangia; o__unclassified_Polyangia; f__unclassified_Polyangia; g__unclassified_Polyangia; s__unclassified_Polyangia
ASV_1773	7.67±5.44	0±0	0±0	0±0	5.33±1.25	d__Bacteria; p__Acidobacteriota; c__Vicinamibacteria; o__Vicinamibacterales; f__uncultured; g__uncultured; s__uncultured_Acidobacteria
ASV_1803	0±0	5.33±4.11	7.67±1.25	0±0	0±0	d__Bacteria; p__Actinobacteriota; c__Thermoleophilia; o__Gaiellales; f__uncultured; g__uncultured; s__uncultured_bacterium
ASV_1833	0±0	7.33±10.37	2.67±3.77	3±4.24	0±0	d__Bacteria; p__Actinobacteriota; c__Actinobacteria; o__Frankiales; f__Sporichthyaceae; g__uncultured; s__uncultured_bacterium
ASV_1912	5±3.56	2.67±3.77	0±0	5.33±3.86	0±0	d__Bacteria; p__Proteobacteria; c__Alphaproteobacteria; o__Rhizobiales; f__Methyloligellaceae; g__uncultured; s__unclassified_uncultured
ASV_1940	9±6.68	0±0	0±0	2.33±3.3	1.67±2.36	d__Bacteria; p__Actinobacteriota; c__Thermoleophilia; o__Gaiellales; f__uncultured; g__uncultured; s__unclassified_uncultured
ASV_1947	0±0	1.67±2.36	0±0	11.33±7.72	0±0	d__Bacteria; p__Bacteroidota; c__Bacteroidia; o__Cytophagales; f__Microscillaceae; g__uncultured; s__uncultured_Cytophagaceae
ASV_2030	3.33±0.94	4.67±0.47	0±0	2.33±1.7	2.67±0.47	d__Bacteria; p__Acidobacteriota; c__Blastocatellia; o__Blastocatellales; f__Blastocatellaceae; g__uncultured; s__unclassified_uncultured
ASV_1750	0±0	0±0	13±9.42	0±0	0±0	d__Bacteria; p__Acidobacteriota; c__Vicinamibacteria; o__Vicinamibacterales; f__Vicinamibacteraceae; g__Vicinamibacteraceae; s__unclassified_Vicinamibacteraceae
ASV_1822	5±7.07	1±1.41	0±0	4.67±6.6	2.33±3.3	d__Bacteria; p__Acidobacteriota; c__Vicinamibacteria; o__Vicinamibacterales; f__Vicinamibacteraceae; g__Vicinamibacteraceae; s__uncultured_Acidobacteriaceae
ASV_2069	0±0	10.67±15.08	2±2.83	0±0	0±0	d__Bacteria; p__Bacteroidota; c__Bacteroidia; o__Cytophagales; f__Cyclobacteriaceae; g__Algoriphagus; s__unclassified_Algoriphagus
ASV_2061	0±0	3.33±4.71	0±0	0±0	9.33±13.2	d__Bacteria; p__Proteobacteria; c__Alphaproteobacteria; o__Rhizobiales; f__Rhizobiaceae; g__Allorhizobium-Neorhizobium-Pararhizobium-Rhizobium; s__unclassified_Allorhizobium-Neorhizobium-Pararhizobium-Rhizobium
ASV_2354	7.33±10.37	0±0	0±0	0±0	5.33±7.54	d__Bacteria; p__Proteobacteria; c__Alphaproteobacteria; o__Rhizobiales; f__Rhizobiaceae; g__Allorhizobium-Neorhizobium-Pararhizobium-Rhizobium; s__unclassified_Allorhizobium-Neorhizobium-Pararhizobium-Rhizobium
ASV_1748	0±0	6.33±1.89	0±0	6.33±4.5	0±0	d__Bacteria; p__Proteobacteria; c__Alphaproteobacteria; o__Sphingomonadales; f__Sphingomonadaceae; g__Altererythrobacter; s__unclassified_Altererythrobacter
ASV_1786	4.67±1.25	3±0.82	1.33±0.47	1.67±0.94	2±0.82	d__Bacteria; p__Proteobacteria; c__Gammaproteobacteria; o__Xanthomonadales; f__Xanthomonadaceae; g__Arenimonas; s__unclassified_Arenimonas
ASV_2396	10±14.14	0±0	0±0	2.67±3.77	0±0	d__Bacteria; p__Dependentiae; c__Babeliae; o__Babeliales; f__Babeliales; g__Babeliales; s__uncultured_bacterium
ASV_1434	0±0	2.67±3.77	3.67±5.19	6.33±5.31	0±0	d__Bacteria; p__Firmicutes; c__Bacilli; o__Bacillales; f__Bacillaceae; g__Bacillus; s__unclassified_Bacillus
ASV_1869	0±0	3±2.16	8±3.56	0±0	1.67±2.36	d__Bacteria; p__Myxococcota; c__bacteriap25; o__bacteriap25; f__bacteriap25; g__bacteriap25; s__uncultured_bacterium
ASV_2008	0±0	5.67±3.09	0±0	7±6.68	0±0	d__Bacteria; p__Actinobacteriota; c__Actinobacteria; o__Frankiales; f__Geodermatophilaceae; g__Blastococcus; s__unclassified_Blastococcus
ASV_1733	5±7.07	0±0	7.67±7.04	0±0	0±0	d__Bacteria; p__Proteobacteria; c__Alphaproteobacteria; o__Sphingomonadales; f__Sphingomonadaceae; g__Ellin6055; s__uncultured_bacterium
ASV_1585	0±0	8±0	0±0	3±2.16	1.67±2.36	d__Bacteria; p__Bacteroidota; c__Bacteroidia; o__Chitinophagales; f__Chitinophagaceae; g__Ferruginibacter; s__unclassified_Ferruginibacter
ASV_1960	3.67±2.62	5.33±1.25	1.33±1.89	0±0	2.33±1.25	d__Bacteria; p__Actinobacteriota; c__Thermoleophilia; o__Gaiellales; f__Gaiellaceae; g__Gaiella; s__unclassified_Gaiella
ASV_1967	3.33±4.71	0±0	0±0	9.33±7.76	0±0	d__Bacteria; p__Actinobacteriota; c__Thermoleophilia; o__Gaiellales; f__Gaiellaceae; g__Gaiella; s__unclassified_Gaiella
ASV_1743	1.67±2.36	1.33±1.89	0±0	3±2.16	6.67±5.31	d__Bacteria; p__Chloroflexi; c__KD4-96; o__KD4-96; f__KD4-96; g__KD4-96; s__uncultured_bacterium
ASV_1955	0±0	5.33±3.4	3±2.45	0±0	4.33±3.3	d__Bacteria; p__Latescibacterota; c__Latescibacterota; o__Latescibacterota; f__Latescibacterota; g__Latescibacterota; s__uncultured_bacterium
ASV_2082	0±0	10.33±4.5	0±0	2.33±2.62	0±0	d__Bacteria; p__Proteobacteria; c__Gammaproteobacteria; o__Burkholderiales; f__Nitrosomonadaceae; g__MND1; s__unclassified_MND1
ASV_1777	0±0	3±2.16	0±0	9±2.16	0.67±0.94	d__Bacteria; p__Cyanobacteria; c__Vampirivibrionia; o__Obscuribacterales; f__Obscuribacteraceae; g__Obscuribacteraceae; s__bioreactor_metagenome
ASV_1828	0±0	12.67±2.05	0±0	0±0	0±0	d__Bacteria; p__Myxococcota; c__Polyangia; o__Polyangiales; f__Polyangiaceae; g__Pajaroellobacter; s__unclassified_Pajaroellobacter
ASV_1751	0±0	1.67±2.36	4±5.66	3±4.24	4±5.66	d__Bacteria; p__Actinobacteriota; c__Actinobacteria; o__Pseudonocardiales; f__Pseudonocardiaceae; g__Pseudonocardia; s__unclassified_Pseudonocardia
ASV_1829	0±0	12.67±1.25	0±0	0±0	0±0	d__Bacteria; p__Methylomirabilota; c__Methylomirabilia; o__Rokubacteriales; f__Rokubacteriales; g__Rokubacteriales; s__uncultured_bacterium
ASV_2157	5.33±7.54	0±0	3±4.24	0±0	4.33±6.13	d__Bacteria; p__Gemmatimonadota; c__S0134_terrestrial_group; o__S0134_terrestrial_group; f__S0134_terrestrial_group; g__S0134_terrestrial_group; s__uncultured_bacterium
ASV_2072	8.67±2.05	0±0	0±0	0±0	4±0	d__Bacteria; p__Myxococcota; c__Polyangia; o__Polyangiales; f__Sandaracinaceae; g__Sandaracinus; s__uncultured_bacterium
ASV_1618	0±0	0±0	7.33±5.19	5.33±7.54	0±0	d__Bacteria; p__Acidobacteriota; c__Thermoanaerobaculia; o__Thermoanaerobaculales; f__Thermoanaerobaculaceae; g__Subgroup_10; s__unclassified_Subgroup_10
ASV_1670	0±0	6.33±8.96	2.33±1.7	3.67±2.62	0.33±0.47	d__Bacteria; p__Acidobacteriota; c__Thermoanaerobaculia; o__Thermoanaerobaculales; f__Thermoanaerobaculaceae; g__Subgroup_10; s__unclassified_Subgroup_10
ASV_2023	1.33±1.25	2±2.83	4±4.97	4.33±3.3	1±0.82	d__Bacteria; p__Acidobacteriota; c__Holophagae; o__Subgroup_7; f__Subgroup_7; g__Subgroup_7; s__uncultured_soil
ASV_1726	4.33±3.09	0±0	0±0	5.33±0.47	3±2.16	d__Bacteria; p__Proteobacteria; c__Alphaproteobacteria; o__unclassified_Alphaproteobacteria; f__unclassified_Alphaproteobacteria; g__unclassified_Alphaproteobacteria; s__unclassified_Alphaproteobacteria
ASV_2222	0±0	9.33±4.5	0±0	3.33±4.71	0±0	d__Bacteria; p__Actinobacteriota; c__Actinobacteria; o__Micromonosporales; f__Micromonosporaceae; g__unclassified_Micromonosporaceae; s__unclassified_Micromonosporaceae
ASV_1745	2.33±1.7	10.33±3.3	0±0	0±0	0±0	d__Bacteria; p__Myxococcota; c__Polyangia; o__Polyangiales; f__Sandaracinaceae; g__uncultured; s__unclassified_uncultured
ASV_1794	2±2.83	7.33±0.47	0±0	3.33±0.94	0±0	d__Bacteria; p__Myxococcota; c__Polyangia; o__Polyangiales; f__Sandaracinaceae; g__uncultured; s__unclassified_uncultured
ASV_1901	0±0	0±0	6±4.32	6.67±5.31	0±0	d__Bacteria; p__Acidobacteriota; c__Vicinamibacteria; o__Vicinamibacterales; f__uncultured; g__uncultured; s__uncultured_Acidobacteriaceae
ASV_2018	6.33±2.62	0±0	5.33±3.86	0±0	1±1.41	d__Bacteria; p__Myxococcota; c__Polyangia; o__Polyangiales; f__Sandaracinaceae; g__uncultured; s__uncultured_bacterium
ASV_1716	1.33±0.47	4.67±3.4	3.33±1.7	2.67±1.25	0.67±0.94	d__Bacteria; p__Acidobacteriota; c__Vicinamibacteria; o__Vicinamibacterales; f__Vicinamibacteraceae; g__Vicinamibacteraceae; s__unclassified_Vicinamibacteraceae
ASV_1746	0±0	9±3.74	0±0	3.67±2.62	0±0	d__Bacteria; p__Acidobacteriota; c__Vicinamibacteria; o__Vicinamibacterales; f__Vicinamibacteraceae; g__Vicinamibacteraceae; s__unclassified_Vicinamibacteraceae
ASV_1765	0±0	7.33±0.47	0±0	5.33±3.86	0±0	d__Bacteria; p__Acidobacteriota; c__Vicinamibacteria; o__Vicinamibacterales; f__Vicinamibacteraceae; g__Vicinamibacteraceae; s__uncultured_bacterium
ASV_2104	0±0	9.33±1.7	0±0	3.33±4.71	0±0	d__Bacteria; p__Acidobacteriota; c__Vicinamibacteria; o__Vicinamibacterales; f__Vicinamibacteraceae; g__Vicinamibacteraceae; s__uncultured_Acidobacteria
ASV_1907	0±0	0±0	1.67±2.36	10.67±2.49	0±0	d__Bacteria; p__Actinobacteriota; c__Actinobacteria; o__0319-7L14; f__0319-7L14; g__0319-7L14; s__unclassified_0319-7L14
ASV_1655	0±0	0±0	0±0	12.33±0.47	0±0	d__Bacteria; p__Actinobacteriota; c__Thermoleophilia; o__Solirubrobacterales; f__67-14; g__67-14; s__unclassified_67-14
ASV_1684	0±0	0±0	5±3.56	7.33±5.25	0±0	d__Bacteria; p__Actinobacteriota; c__Thermoleophilia; o__Solirubrobacterales; f__67-14; g__67-14; s__unclassified_67-14
ASV_2391	10±6.68	0±0	0±0	2.33±3.3	0±0	d__Bacteria; p__Actinobacteriota; c__Thermoleophilia; o__Solirubrobacterales; f__67-14; g__67-14; s__uncultured_bacterium
ASV_1903	3.33±2.87	1±1.41	3±0.82	5±1.63	0±0	d__Bacteria; p__Chloroflexi; c__Chloroflexia; o__Thermomicrobiales; f__AKYG1722; g__AKYG1722; s__uncultured_Chloroflexi
ASV_2298	2±2.83	0±0	2.33±3.3	0±0	8±2.16	d__Bacteria; p__Acidobacteriota; c__Acidobacteriae; o__Bryobacterales; f__Bryobacteraceae; g__Bryobacter; s__unclassified_Bryobacter
ASV_2056	4.33±6.13	0±0	0±0	0±0	8±6.16	d__Bacteria; p__Proteobacteria; c__Gammaproteobacteria; o__CCD24; f__CCD24; g__CCD24; s__unclassified_CCD24
ASV_1799	0±0	8±2.16	0±0	2±1.63	2.33±3.3	d__Bacteria; p__Proteobacteria; c__Gammaproteobacteria; o__Burkholderiales; f__Nitrosomonadaceae; g__Ellin6067; s__unclassified_Ellin6067
ASV_2200	0±0	12.33±3.4	0±0	0±0	0±0	d__Bacteria; p__Bacteroidota; c__Bacteroidia; o__Flavobacteriales; f__Flavobacteriaceae; g__Flavobacterium; s__unclassified_Flavobacterium
ASV_1841	0±0	1.33±1.89	2±2.83	9±6.38	0±0	d__Bacteria; p__Gemmatimonadota; c__Gemmatimonadetes; o__Gemmatimonadales; f__Gemmatimonadaceae; g__Gemmatimonas; s__uncultured_bacterium
ASV_1959	0±0	4.67±4.11	2.67±3.77	5±3.56	0±0	d__Bacteria; p__Myxococcota; c__Polyangia; o__Haliangiales; f__Haliangiaceae; g__Haliangium; s__uncultured_bacterium
ASV_1937	0±0	10.67±7.54	1.67±2.36	0±0	0±0	d__Bacteria; p__Proteobacteria; c__Gammaproteobacteria; o__Burkholderiales; f__Comamonadaceae; g__Hydrogenophaga; s__unclassified_Hydrogenophaga
ASV_2127	0±0	4±5.66	0±0	8.33±5.91	0±0	d__Bacteria; p__Chloroflexi; c__KD4-96; o__KD4-96; f__KD4-96; g__KD4-96; s__unclassified_KD4-96
ASV_1782	2.67±3.77	0±0	2±2.83	1.67±2.36	6±4.55	d__Bacteria; p__Latescibacterota; c__Latescibacterota; o__Latescibacterota; f__Latescibacterota; g__Latescibacterota; s__uncultured_soil
ASV_1918	0±0	0±0	0±0	12.33±0.47	0±0	d__Bacteria; p__Proteobacteria; c__Gammaproteobacteria; o__Xanthomonadales; f__Xanthomonadaceae; g__Lysobacter; s__uncultured_Lysobacter
ASV_1802	0±0	3.33±2.36	6.33±5.79	2.67±3.77	0±0	d__Bacteria; p__Actinobacteriota; c__MB-A2-108; o__MB-A2-108; f__MB-A2-108; g__MB-A2-108; s__uncultured_bacterium
ASV_1764	0±0	3.67±3.77	0±0	8.67±2.05	0±0	d__Bacteria; p__Proteobacteria; c__Gammaproteobacteria; o__Burkholderiales; f__Nitrosomonadaceae; g__MND1; s__unclassified_MND1
ASV_2003	5±7.07	0±0	0±0	0±0	7.33±5.44	d__Bacteria; p__NB1-j; c__NB1-j; o__NB1-j; f__NB1-j; g__NB1-j; s__uncultured_Desulfoglaeba
ASV_2064	10.67±8.58	0±0	1.67±2.36	0±0	0±0	d__Bacteria; p__NB1-j; c__NB1-j; o__NB1-j; f__NB1-j; g__NB1-j; s__uncultured_Desulfoglaeba
ASV_2179	0±0	0±0	12.33±1.89	0±0	0±0	d__Bacteria; p__NB1-j; c__NB1-j; o__NB1-j; f__NB1-j; g__NB1-j; s__uncultured_bacterium
ASV_2245	7.67±5.56	0±0	0±0	4.67±6.6	0±0	d__Bacteria; p__NB1-j; c__NB1-j; o__NB1-j; f__NB1-j; g__NB1-j; s__uncultured_bacterium
ASV_1759	4.67±3.68	0±0	3.33±4.71	4.33±3.68	0±0	d__Bacteria; p__Nitrospirota; c__Nitrospiria; o__Nitrospirales; f__Nitrospiraceae; g__Nitrospira; s__uncultured_organism
ASV_2246	9.67±1.7	0±0	0±0	0±0	2.67±3.77	d__Bacteria; p__Proteobacteria; c__Gammaproteobacteria; o__PLTA13; f__PLTA13; g__PLTA13; s__uncultured_gamma
ASV_2042	0±0	6±8.49	4.67±6.6	0±0	1.67±2.36	d__Bacteria; p__Bacteroidota; c__Rhodothermia; o__Rhodothermales; f__Rhodothermaceae; g__Rhodothermaceae; s__uncultured_Bacteroidetes
ASV_1855	0±0	0±0	12.33±10.66	0±0	0±0	d__Bacteria; p__Methylomirabilota; c__Methylomirabilia; o__Rokubacteriales; f__Rokubacteriales; g__Rokubacteriales; s__uncultured_bacterium
ASV_1928	3.33±2.49	2±1.63	2±2.83	1.67±1.25	3.33±4.71	d__Bacteria; p__Methylomirabilota; c__Methylomirabilia; o__Rokubacteriales; f__Rokubacteriales; g__Rokubacteriales; s__uncultured_bacterium
ASV_2274	7±5.72	5.33±7.54	0±0	0±0	0±0	d__Bacteria; p__Actinobacteriota; c__Thermoleophilia; o__Solirubrobacterales; f__Solirubrobacteraceae; g__Solirubrobacter; s__metagenome
ASV_1896	0±0	0±0	0±0	12.33±17.44	0±0	d__Bacteria; p__Acidobacteriota; c__Thermoanaerobaculia; o__Thermoanaerobaculales; f__Thermoanaerobaculaceae; g__Subgroup_10; s__uncultured_soil
ASV_1978	0±0	2.33±2.05	7.33±0.47	2.67±3.77	0±0	d__Bacteria; p__Acidobacteriota; c__Thermoanaerobaculia; o__Thermoanaerobaculales; f__Thermoanaerobaculaceae; g__Subgroup_10; s__uncultured_prokaryote
ASV_2046	0±0	4.33±3.68	3.33±4.71	0±0	4.67±3.4	d__Bacteria; p__Acidobacteriota; c__Thermoanaerobaculia; o__Thermoanaerobaculales; f__Thermoanaerobaculaceae; g__Subgroup_10; s__unclassified_Subgroup_10
ASV_1709	0±0	0±0	10.67±1.7	1.67±2.36	0±0	d__Bacteria; p__Acidobacteriota; c__Acidobacteriae; o__Subgroup_15; f__Subgroup_15; g__Subgroup_15; s__uncultured_bacterium
ASV_1800	4.67±6.6	0±0	7.67±5.56	0±0	0±0	d__Bacteria; p__Acidobacteriota; c__Vicinamibacteria; o__Subgroup_17; f__Subgroup_17; g__Subgroup_17; s__unclassified_Subgroup_17
ASV_2125	2.33±3.3	0.67±0.94	0±0	3.67±2.62	5.67±4.03	d__Bacteria; p__Acidobacteriota; c__Holophagae; o__Subgroup_7; f__Subgroup_7; g__Subgroup_7; s__uncultured_soil
ASV_2163	7.67±2.05	2.33±2.05	0±0	1±1.41	1.33±1.89	d__Bacteria; p__Proteobacteria; c__Alphaproteobacteria; o__unclassified_Alphaproteobacteria; f__unclassified_Alphaproteobacteria; g__unclassified_Alphaproteobacteria; s__unclassified_Alphaproteobacteria
ASV_1920	0±0	11.33±8.65	0±0	1±1.41	0±0	d__Bacteria; p__Proteobacteria; c__Gammaproteobacteria; o__Burkholderiales; f__Comamonadaceae; g__unclassified_Comamonadaceae; s__unclassified_Comamonadaceae
ASV_1755	0±0	4.33±3.3	2.67±2.49	5.33±1.7	0±0	d__Bacteria; p__Gemmatimonadota; c__Gemmatimonadetes; o__Gemmatimonadales; f__Gemmatimonadaceae; g__unclassified_Gemmatimonadaceae; s__unclassified_Gemmatimonadaceae
ASV_1837	2±2.83	2.67±3.77	2.33±1.7	1.33±1.89	4±1.41	d__Bacteria; p__Actinobacteriota; c__Actinobacteria; o__Micromonosporales; f__Micromonosporaceae; g__unclassified_Micromonosporaceae; s__unclassified_Micromonosporaceae
ASV_1675	2.33±3.3	0±0	0±0	4.33±6.13	5.67±4.03	d__Bacteria; p__Actinobacteriota; c__Thermoleophilia; o__Gaiellales; f__uncultured; g__uncultured; s__uncultured_actinobacterium
ASV_1702	0±0	0±0	0±0	12.33±3.68	0±0	d__Bacteria; p__Gemmatimonadota; c__Gemmatimonadetes; o__Gemmatimonadales; f__Gemmatimonadaceae; g__uncultured; s__Gemmatimonadetes_bacterium
ASV_1836	4.67±4.64	0±0	1.67±2.36	1±1.41	5±3.56	d__Bacteria; p__Actinobacteriota; c__Acidimicrobiia; o__uncultured; f__uncultured; g__uncultured; s__uncultured_soil
ASV_1845	11±15.56	1.33±1.89	0±0	0±0	0±0	d__Bacteria; p__Verrucomicrobiota; c__Verrucomicrobiae; o__Pedosphaerales; f__Pedosphaeraceae; g__uncultured; s__metagenome
ASV_1909	4.67±3.68	3.33±2.36	1.33±1.89	0±0	3±2.16	d__Bacteria; p__Myxococcota; c__Polyangia; o__Polyangiales; f__Sandaracinaceae; g__uncultured; s__unclassified_uncultured
ASV_1939	2±2.83	2±1.41	0±0	5±2.94	3.33±1.7	d__Bacteria; p__Actinobacteriota; c__Thermoleophilia; o__Gaiellales; f__uncultured; g__uncultured; s__uncultured_bacterium
ASV_1954	0±0	0±0	10±2.94	2.33±3.3	0±0	d__Bacteria; p__Desulfobacterota; c__uncultured; o__uncultured; f__uncultured; g__uncultured; s__uncultured_proteobacterium
ASV_1962	3.33±2.49	0±0	0±0	4.67±4.64	4.33±5.44	d__Bacteria; p__Proteobacteria; c__Gammaproteobacteria; o__Burkholderiales; f__Sutterellaceae; g__uncultured; s__uncultured_bacterium
ASV_1972	0±0	10±5.72	0±0	2.33±3.3	0±0	d__Bacteria; p__Bacteroidota; c__Bacteroidia; o__Cytophagales; f__Microscillaceae; g__uncultured; s__uncultured_prokaryote
ASV_2148	10.33±7.32	0±0	2±2.83	0±0	0±0	d__Bacteria; p__Proteobacteria; c__Gammaproteobacteria; o__Steroidobacterales; f__Steroidobacteraceae; g__uncultured; s__Steroidobacter_sp.
ASV_2168	3±4.24	3.67±5.19	0±0	0±0	5.67±8.01	d__Bacteria; p__Acidobacteriota; c__Vicinamibacteria; o__Vicinamibacterales; f__uncultured; g__uncultured; s__uncultured_bacterium
ASV_1870	0±0	0±0	3.67±2.87	0±0	8.67±4.64	d__Bacteria; p__Dependentiae; c__Babeliae; o__Babeliales; f__Vermiphilaceae; g__Vermiphilaceae; s__unclassified_Vermiphilaceae
ASV_1705	0±0	3.67±5.19	0±0	6.67±9.43	2±2.83	d__Bacteria; p__Acidobacteriota; c__Vicinamibacteria; o__Vicinamibacterales; f__Vicinamibacteraceae; g__Vicinamibacteraceae; s__uncultured_Acidobacteriaceae
ASV_1932	1±0	1.67±2.36	0.67±0.47	8±1.63	1±1.41	d__Bacteria; p__Acidobacteriota; c__Vicinamibacteria; o__Vicinamibacterales; f__Vicinamibacteraceae; g__Vicinamibacteraceae; s__unclassified_Vicinamibacteraceae
ASV_2332	0±0	0±0	12±16.97	0±0	0±0	d__Bacteria; p__Proteobacteria; c__Alphaproteobacteria; o__Rhizobiales; f__Rhizobiaceae; g__Allorhizobium-Neorhizobium-Pararhizobium-Rhizobium; s__unclassified_Allorhizobium-Neorhizobium-Pararhizobium-Rhizobium
ASV_1767	0±0	0±0	9.33±6.65	0±0	2.67±3.77	d__Bacteria; p__Myxococcota; c__bacteriap25; o__bacteriap25; f__bacteriap25; g__bacteriap25; s__uncultured_soil
ASV_1871	0±0	2±2.83	6±2.16	1.67±2.36	2.33±2.05	d__Bacteria; p__Myxococcota; c__bacteriap25; o__bacteriap25; f__bacteriap25; g__bacteriap25; s__metagenome
ASV_2136	0±0	0±0	0±0	0±0	12±16.97	d__Bacteria; p__Firmicutes; c__Bacilli; o__Brevibacillales; f__Brevibacillaceae; g__Brevibacillus; s__unclassified_Brevibacillus
ASV_1948	0±0	12±3.27	0±0	0±0	0±0	d__Bacteria; p__Proteobacteria; c__Gammaproteobacteria; o__Burkholderiales; f__Nitrosomonadaceae; g__Ellin6067; s__unclassified_Ellin6067
ASV_1480	0±0	1.33±1.89	1.67±2.36	8.67±4.78	0.33±0.47	d__Bacteria; p__Patescibacteria; c__Gracilibacteria; o__Gracilibacteria; f__Gracilibacteria; g__Gracilibacteria; s__uncultured_bacterium
ASV_1971	0±0	7.33±0.47	0±0	4.67±3.68	0±0	d__Bacteria; p__Proteobacteria; c__Alphaproteobacteria; o__Caulobacterales; f__Hyphomonadaceae; g__Hirschia; s__uncultured_bacterium
ASV_1950	0±0	0±0	12±1.63	0±0	0±0	d__Bacteria; p__Chloroflexi; c__JG30-KF-CM66; o__JG30-KF-CM66; f__JG30-KF-CM66; g__JG30-KF-CM66; s__unclassified_JG30-KF-CM66
ASV_1840	5±4.55	0±0	2.33±3.3	0±0	4.67±3.4	d__Bacteria; p__Latescibacterota; c__Latescibacteria; o__Latescibacterales; f__Latescibacteraceae; g__Latescibacteraceae; s__uncultured_Latescibacteria
ASV_2207	0±0	4.67±3.68	2.67±1.89	4.67±3.68	0±0	d__Bacteria; p__Latescibacterota; c__Latescibacterota; o__Latescibacterota; f__Latescibacterota; g__Latescibacterota; s__metagenome
ASV_2164	3.33±3.4	5.67±4.19	0±0	0±0	3±4.24	d__Bacteria; p__Elusimicrobiota; c__Lineage_IIb; o__Lineage_IIb; f__Lineage_IIb; g__Lineage_IIb; s__uncultured_bacterium
ASV_2138	0±0	0±0	5±7.07	7±9.9	0±0	d__Bacteria; p__Actinobacteriota; c__Actinobacteria; o__Micromonosporales; f__Micromonosporaceae; g__Luedemannella; s__uncultured_bacterium
ASV_1969	2.33±3.3	0±0	0±0	9.67±7.41	0±0	d__Bacteria; p__Actinobacteriota; c__Actinobacteria; o__Micrococcales; f__Microbacteriaceae; g__Microbacterium; s__unclassified_Microbacterium
ASV_2278	8±4.55	0±0	0±0	0±0	4±5.66	d__Bacteria; p__Proteobacteria; c__Gammaproteobacteria; o__Burkholderiales; f__Nitrosomonadaceae; g__MND1; s__unclassified_MND1
ASV_2016	0±0	3±4.24	9±2.16	0±0	0±0	d__Bacteria; p__Bdellovibrionota; c__Bdellovibrionia; o__Bdellovibrionales; f__Bdellovibrionaceae; g__OM27_clade; s__uncultured_Myxococcales
ASV_2231	0±0	0±0	7±6.16	5±7.07	0±0	d__Bacteria; p__Proteobacteria; c__Gammaproteobacteria; o__Pseudomonadales; f__Moraxellaceae; g__Permianibacter; s__uncultured_bacterium
ASV_1700	2.33±1.7	0±0	0±0	8±6.16	1.67±1.25	d__Bacteria; p__Proteobacteria; c__Gammaproteobacteria; o__Pseudomonadales; f__Pseudomonadaceae; g__Pseudomonas; s__unclassified_Pseudomonas
ASV_2015	0±0	2±2.16	6.33±1.25	1.33±0.47	2.33±3.3	d__Bacteria; p__Acidobacteriota; c__Blastocatellia; o__Pyrinomonadales; f__Pyrinomonadaceae; g__RB41; s__unclassified_RB41
ASV_2005	0±0	4.67±2.05	0±0	7.33±2.87	0±0	d__Bacteria; p__Gemmatimonadota; c__S0134_terrestrial_group; o__S0134_terrestrial_group; f__S0134_terrestrial_group; g__S0134_terrestrial_group; s__uncultured_bacterium
ASV_1853	0±0	12±2.45	0±0	0±0	0±0	d__Bacteria; p__Proteobacteria; c__Alphaproteobacteria; o__Sphingomonadales; f__Sphingomonadaceae; g__Sandaracinobacter; s__uncultured_bacterium
ASV_2020	0±0	3.33±2.87	6.67±6.24	2±2.83	0±0	d__Bacteria; p__Actinobacteriota; c__Thermoleophilia; o__Solirubrobacterales; f__Solirubrobacteraceae; g__Solirubrobacter; s__uncultured_bacterium
ASV_2091	0±0	1.33±1.89	2±2.83	8.67±1.7	0±0	d__Bacteria; p__Acidobacteriota; c__Blastocatellia; o__Blastocatellales; f__Blastocatellaceae; g__Stenotrophobacter; s__uncultured_Acidobacteria
ASV_1899	0±0	0±0	8.67±4.11	2.33±3.3	1±1.41	d__Bacteria; p__Acidobacteriota; c__Thermoanaerobaculia; o__Thermoanaerobaculales; f__Thermoanaerobaculaceae; g__Subgroup_10; s__unclassified_Subgroup_10
ASV_2139	5±7.07	0±0	4.67±6.6	0±0	2.33±3.3	d__Bacteria; p__Acidobacteriota; c__Vicinamibacteria; o__Subgroup_17; f__Subgroup_17; g__Subgroup_17; s__uncultured_bacterium
ASV_1984	1.33±0.94	2.33±1.25	5±0.82	2.33±1.7	1±1.41	d__Bacteria; p__Acidobacteriota; c__Subgroup_25; o__Subgroup_25; f__Subgroup_25; g__Subgroup_25; s__uncultured_bacterium
ASV_1857	0±0	4.67±1.7	4.33±3.09	3±2.45	0±0	d__Bacteria; p__Acidobacteriota; c__Vicinamibacteria; o__Vicinamibacterales; f__uncultured; g__uncultured; s__uncultured_Acidobacteriaceae
ASV_2038	0±0	7±1.41	0±0	5±4.08	0±0	d__Bacteria; p__Gemmatimonadota; c__Gemmatimonadetes; o__Gemmatimonadales; f__Gemmatimonadaceae; g__uncultured; s__uncultured_prokaryote
ASV_2145	0±0	9±6.48	3±4.24	0±0	0±0	d__Bacteria; p__Gemmatimonadota; c__Gemmatimonadetes; o__Gemmatimonadales; f__Gemmatimonadaceae; g__uncultured; s__unclassified_uncultured
ASV_2282	4.67±4.64	0±0	0±0	0±0	7.33±10.37	d__Bacteria; p__Gemmatimonadota; c__Gemmatimonadetes; o__Gemmatimonadales; f__Gemmatimonadaceae; g__uncultured; s__Gemmatimonadetes_bacterium
ASV_2190	9±5.1	0±0	0±0	0±0	2.67±3.77	d__Bacteria; p__Bdellovibrionota; c__Oligoflexia; o__0319-6G20; f__0319-6G20; g__0319-6G20; s__unclassified_0319-6G20
ASV_2094	3.67±2.62	0±0	0±0	0±0	8±2.16	d__Bacteria; p__Actinobacteriota; c__Actinobacteria; o__0319-7L14; f__0319-7L14; g__0319-7L14; s__uncultured_bacterium
ASV_1893	0±0	1.33±1.89	0±0	10.33±4.03	0±0	d__Bacteria; p__Proteobacteria; c__Gammaproteobacteria; o__Burkholderiales; f__Alcaligenaceae; g__Achromobacter; s__unclassified_Achromobacter
ASV_2388	11±8.6	0.33±0.47	0.33±0.47	0±0	0±0	d__Bacteria; p__Gemmatimonadota; c__AKAU4049; o__AKAU4049; f__AKAU4049; g__AKAU4049; s__uncultured_soil
ASV_1678	0±0	11.67±8.26	0±0	0±0	0±0	d__Bacteria; p__Bacteroidota; c__Bacteroidia; o__Cytophagales; f__Cyclobacteriaceae; g__Algoriphagus; s__unclassified_Algoriphagus
ASV_2176	0±0	0±0	0±0	0±0	11.67±16.5	d__Bacteria; p__Proteobacteria; c__Alphaproteobacteria; o__Rhizobiales; f__Rhizobiaceae; g__Allorhizobium-Neorhizobium-Pararhizobium-Rhizobium; s__unclassified_Allorhizobium-Neorhizobium-Pararhizobium-Rhizobium
[truncated: 13,248 more rows]

## Sheet: Table S2
Table S2 The content of ASVs in soil treated with root exudates from different grafted plants.
#OTU ID	CK	R-R	S-S	S-R	R-S	Taxonomy
ASV0	656±127.53	767.67±16.58	547.33±58.29	537±15.64	475±23.34	k__Bacteria; p__Proteobacteria; c__Alphaproteobacteria; o__Sphingomonadales; f__Sphingomonadaceae; g__Sphingomonas
ASV1	592±81.32	716.33±46.83	475±90.56	596±150.91	359±33.15	k__Bacteria; p__Proteobacteria; c__Alphaproteobacteria; o__Sphingomonadales; f__Sphingomonadaceae; g__Sphingomonas
ASV2	213.33±12.76	182.33±19.75	314±44.32	992±312.22	381.67±115.7	k__Bacteria; p__Acidobacteriota; c__Blastocatellia; o__Pyrinomonadales; f__Pyrinomonadaceae; g__RB41; s__
ASV3	303.67±28.96	284.33±29.47	461.33±147.56	498.33±99.57	528.67±129.48	k__Bacteria; p__Acidobacteriota; c__Blastocatellia; o__Pyrinomonadales; f__Pyrinomonadaceae; g__RB41; s__
ASV4	429±54.14	372.67±72.32	550±104.65	341.67±73.72	274±99.12	k__Bacteria; p__Bacteroidota; c__Bacteroidia; o__Chitinophagales; f__Saprospiraceae; g__; s__
ASV5	211±74.78	263±95.04	483.67±183.24	619.33±275.73	193.67±77.36	k__Archaea; p__Crenarchaeota; c__Nitrososphaeria; o__Nitrosopumilales; f__Nitrosopumilaceae; g__Candidatus_Nitrosotenuis; s__Thaumarchaeota_archaeon
ASV6	356±33.51	329±77.57	242.67±9.81	571.67±289.58	208.33±33.64	k__Bacteria; p__Proteobacteria; c__Alphaproteobacteria; o__Dongiales; f__Dongiaceae; g__Dongia; s__
ASV7	282±20.12	309.33±32.52	276±28.47	369.33±88.26	232±47.44	k__Bacteria; p__Methylomirabilota; c__Methylomirabilia; o__Rokubacteriales; f__Rokubacteriales; g__Rokubacteriales; s__
ASV8	384±21.42	421.33±65.96	236.33±41.9	280.33±27.38	104.33±20.5	k__Bacteria; p__Gemmatimonadota; c__Gemmatimonadetes; o__Gemmatimonadales; f__Gemmatimonadaceae; g__; s__
ASV9	306±7.12	334±16.27	228±59.4	317.33±52.8	181.67±40.84	k__Bacteria; p__Gemmatimonadota; c__Gemmatimonadetes; o__Gemmatimonadales; f__Gemmatimonadaceae; g__; s__
ASV10	231.67±57.4	234.67±84.56	175.67±29.33	300±96.51	171.33±27.63	k__Bacteria; p__Proteobacteria; c__Alphaproteobacteria; o__Sphingomonadales; f__Sphingomonadaceae; g__Sphingomonas
ASV11	187.67±16.21	202±23.76	199.67±39.16	300.33±92.4	196.67±24.58	k__Bacteria; p__Acidobacteriota; c__Vicinamibacteria; o__Vicinamibacterales; f__Vicinamibacteraceae; g__Vicinamibacteraceae
ASV12	188.33±18.93	285.67±49.38	203.33±41.28	216.33±32.07	161±42.06	k__Bacteria; p__Proteobacteria; c__Alphaproteobacteria; o__Sphingomonadales; f__Sphingomonadaceae; g__Sphingomonas
ASV13	108.67±6.94	144.67±16.36	151±24.34	228.67±10.62	420.33±80.75	k__Bacteria; p__Acidobacteriota; c__Vicinamibacteria; o__Vicinamibacterales; f__Vicinamibacteraceae; g__Vicinamibacteraceae; s__
ASV14	216.67±23.8	220±22.02	230.67±22.48	209±6.98	170.33±42.34	k__Bacteria; p__Proteobacteria; c__Alphaproteobacteria; o__Rhizobiales; f__KF-JG30-B3; g__KF-JG30-B3; s__
ASV15	252.33±18.62	291.33±35.98	141±13.14	162.33±18.79	114.33±2.87	k__Bacteria; p__Gemmatimonadota; c__Gemmatimonadetes; o__Gemmatimonadales; f__Gemmatimonadaceae; g__; s__
ASV16	204.67±13.91	274.33±40.14	137.33±7.13	172.33±52.45	145.67±9.57	k__Bacteria; p__Proteobacteria; c__Gammaproteobacteria; o__Xanthomonadales; f__Rhodanobacteraceae; g__Dokdonella; s__
ASV17	137.33±53.11	109±35.69	287±79.2	153.67±49.87	226.33±32.29	k__Archaea; p__Crenarchaeota; c__Nitrososphaeria; o__Nitrososphaerales; f__Nitrososphaeraceae; g__Candidatus_Nitrocosmicus; s__
ASV18	126±13.49	109±13.37	130.33±3.86	252±44.73	271.67±39.89	k__Bacteria; p__Acidobacteriota; c__Vicinamibacteria; o__Vicinamibacterales; f__Vicinamibacteraceae; g__Vicinamibacteraceae; s__
ASV19	206.33±13.22	236.67±11.32	133.67±15.63	161.67±11.03	149±5.72	k__Bacteria; p__Proteobacteria; c__Alphaproteobacteria; o__Sphingomonadales; f__Sphingomonadaceae; g__Altererythrobacter
ASV20	138±14.72	157.67±19.48	120.33±9.39	152±17.15	311±61.6	k__Bacteria; p__Chloroflexi; c__KD4-96; o__KD4-96; f__KD4-96; g__KD4-96; s__
ASV21	194.33±23.44	185±21.46	152.67±32.15	180.67±40.78	163.67±17.33	k__Bacteria; p__Acidobacteriota; c__Vicinamibacteria; o__Vicinamibacterales; f__Vicinamibacteraceae; g__Vicinamibacteraceae; s__
ASV22	172.33±23.23	251.33±20.53	168.67±47.79	145±25.7	137.67±13.07	k__Bacteria; p__Proteobacteria; c__Alphaproteobacteria; o__Sphingomonadales; f__Sphingomonadaceae; g__Sphingomonas
ASV23	189±56.72	195±22.23	130±13.37	152±28.44	185±44.59	k__Bacteria; p__Proteobacteria; c__Alphaproteobacteria; o__Dongiales; f__Dongiaceae; g__Dongia; s__Rhodospirillales_bacterium
ASV24	129.33±51.77	131.33±65.38	278±104.66	169.67±85.15	113.67±33.07	k__Archaea; p__Crenarchaeota; c__Nitrososphaeria; o__Nitrososphaerales; f__Nitrososphaeraceae
ASV25	200.67±43.39	188.67±68.83	152±37.59	114±61.68	142.67±39.37	k__Bacteria; p__Proteobacteria; c__Alphaproteobacteria; o__Sphingomonadales; f__Sphingomonadaceae
ASV26	139±17.66	196±7.79	117.33±25.85	231±75.59	109.33±8.18	k__Bacteria; p__Proteobacteria; c__Alphaproteobacteria; o__Sphingomonadales; f__Sphingomonadaceae; g__Sphingomonas
ASV27	198.33±10.87	201±26.7	128.33±7.13	117.33±19.26	142.33±13.96	k__Bacteria; p__Proteobacteria; c__Gammaproteobacteria; o__Xanthomonadales; f__Rhodanobacteraceae; g__Dokdonella; s__
ASV28	219.33±12.81	228.33±29.35	151±11.22	80.33±45.06	96.67±14.7	k__Bacteria; p__Gemmatimonadota; c__Gemmatimonadetes; o__Gemmatimonadales; f__Gemmatimonadaceae; g__
ASV29	158.33±18.26	184±15.25	95±18.55	150.33±53.27	172±53.19	k__Bacteria; p__Proteobacteria; c__Alphaproteobacteria; o__Rhizobiales; f__Xanthobacteraceae; g__Pseudolabrys; s__
ASV30	131.33±4.5	220.67±21.31	171±48.01	114.67±25.04	118.67±5.44	k__Bacteria; p__Proteobacteria; c__Alphaproteobacteria; o__Sphingomonadales; f__Sphingomonadaceae; g__Sphingomonas
ASV31	161±73.58	216±53.56	85.67±29.35	161±36.25	101±37.71	k__Bacteria; p__Proteobacteria; c__Alphaproteobacteria; o__Sphingomonadales; f__Sphingomonadaceae; g__Porphyrobacter
ASV32	179.33±52.22	187±27.65	101.33±19.62	217.67±27.01	32±9.9	k__Bacteria; p__Gemmatimonadota; c__Gemmatimonadetes; o__Gemmatimonadales; f__Gemmatimonadaceae; g__; s__
ASV33	162.67±4.71	207.67±21.7	140.33±14.29	97.67±10.34	104.67±26.66	k__Bacteria; p__Proteobacteria; c__Alphaproteobacteria; o__Sphingomonadales; f__Sphingomonadaceae; g__Altererythrobacter
ASV34	183.33±19.4	179±39.42	151.67±8.22	73.33±37.19	100.67±21.7	k__Bacteria; p__Proteobacteria; c__Gammaproteobacteria; o__Burkholderiales; f__Nitrosomonadaceae; g__Ellin6067; s__
ASV35	144.67±31.59	133.33±11.44	136±24.91	110±13.49	160.67±29.85	k__Bacteria; p__Actinobacteriota; c__Thermoleophilia; o__Solirubrobacterales; f__67-14; g__67-14; s__
ASV36	128.33±15.97	168±24.78	126.33±18.62	127.67±17.97	117.67±19.43	k__Bacteria; p__Proteobacteria; c__Alphaproteobacteria; o__Sphingomonadales; f__Sphingomonadaceae; g__Sphingomonas
ASV37	257.33±26.04	293.67±29.85	11.33±4.5	92.67±77.61	10.33±2.36	k__Bacteria; p__Gemmatimonadota; c__Gemmatimonadetes; o__Gemmatimonadales; f__Gemmatimonadaceae
ASV38	140.33±18.26	127±24.54	126.67±21.82	121±19.3	137.67±27.82	k__Bacteria; p__Proteobacteria; c__Alphaproteobacteria; o__Rhizobiales; f__Xanthobacteraceae
ASV39	86±9.63	83.67±19.74	73.67±1.89	215.67±79.43	184.67±31.26	k__Bacteria; p__Chloroflexi; c__KD4-96; o__KD4-96; f__KD4-96; g__KD4-96; s__
ASV40	135.33±27.62	137±9.27	129.33±10.08	79±24.34	135±16.31	k__Bacteria; p__Acidobacteriota; c__Vicinamibacteria; o__Vicinamibacterales; f__Vicinamibacteraceae; g__Vicinamibacteraceae; s__
ASV41	95.67±18.41	101±29.06	106.67±12.68	205.67±114.14	98.33±12.23	k__Bacteria; p__Chloroflexi; c__JG30-KF-CM66; o__JG30-KF-CM66; f__JG30-KF-CM66; g__JG30-KF-CM66; s__
ASV42	153±22.99	123.67±16.74	99±14.24	97.33±12.26	123±24.91	k__Bacteria; p__Proteobacteria; c__Alphaproteobacteria; o__Caulobacterales; f__Hyphomonadaceae; g__Hirschia; s__
ASV43	120±2.94	122±28.61	153.33±9.53	69.67±41.25	129.67±11.81	k__Bacteria; p__Acidobacteriota; c__Vicinamibacteria; o__Vicinamibacterales; f__Vicinamibacteraceae; g__Vicinamibacteraceae; s__
ASV44	149.67±14.64	179±6.98	82±12.36	84.33±3.86	96±3.74	k__Bacteria; p__Gemmatimonadota; c__Gemmatimonadetes; o__Gemmatimonadales; f__Gemmatimonadaceae; g__; s__
ASV45	125.33±22.87	123±26.94	92.33±13.07	56.33±13.42	170±30.47	k__Bacteria; p__Actinobacteriota; c__Acidimicrobiia; o__Actinomarinales; f__; g__; s__
ASV46	119±28.08	125.67±21.2	128±4.24	114.67±45.07	77.33±11.61	k__Bacteria; p__Acidobacteriota; c__Vicinamibacteria; o__Vicinamibacterales; f__Vicinamibacteraceae; g__Vicinamibacteraceae; s__
ASV47	76.67±12.71	71±4.97	100±11.86	147.33±29.94	117±40.42	k__Bacteria; p__Latescibacterota; c__Latescibacterota; o__Latescibacterota; f__Latescibacterota; g__Latescibacterota; s__
ASV48	70±7.12	78.33±8.81	65.67±7.59	132.33±20.68	164±29.22	k__Bacteria; p__Chloroflexi; c__Gitt-GS-136; o__Gitt-GS-136; f__Gitt-GS-136; g__Gitt-GS-136; s__
ASV49	134.67±24.57	117.67±11.47	104±9.9	75.33±16.05	78±18.83	k__Bacteria; p__Proteobacteria; c__Alphaproteobacteria; o__Caulobacterales; f__Hyphomonadaceae; g__SWB02; s__
ASV50	90±12.36	74.67±11.81	73±31.79	103.67±21.55	167±81.61	k__Bacteria; p__Actinobacteriota; c__Actinobacteria; o__Micrococcales; f__Micrococcaceae
ASV51	104.67±27.63	86.67±14.08	89.33±45.4	131.33±31.2	92±48.15	k__Archaea; p__Nanoarchaeota; c__Nanoarchaeia; o__Woesearchaeales; f__Woesearchaeales; g__Woesearchaeales; s__
ASV52	31.33±10.78	51±30.74	64.33±28.67	275.33±256.91	79.67±77.68	k__Archaea; p__Nanoarchaeota; c__Nanoarchaeia; o__Woesearchaeales; f__GW2011_GWC1_47_15; g__GW2011_GWC1_47_15; s__
ASV53	109.67±2.62	104±20.61	85±11.43	105.67±30.09	93±6.48	k__Bacteria; p__Proteobacteria; c__Alphaproteobacteria; o__; f__; g__; s__
ASV54	51.67±5.44	54.67±9.74	49±15.77	149.33±99.8	177.33±106.49	k__Bacteria; p__Cyanobacteria; c__Cyanobacteriia; o__Chloroplast; f__Chloroplast; g__Chloroplast; s__Planoglabratella_opercularis
ASV55	78.33±12.66	83±9.09	56.33±7.36	217.67±118.07	44.67±9.81	k__Bacteria; p__Proteobacteria; c__Gammaproteobacteria; o__Xanthomonadales; f__Rhodanobacteraceae
ASV56	112.33±28.31	84±10.8	77.33±3.4	73.33±13.7	127±28.3	k__Bacteria; p__Actinobacteriota; c__Thermoleophilia; o__Gaiellales; f__Gaiellaceae; g__Gaiella; s__actinobacterium_WWH12
ASV57	121.67±13.72	116.67±6.24	73.33±12.5	80±11.22	80.33±9.81	k__Bacteria; p__Proteobacteria; c__Gammaproteobacteria; o__Burkholderiales; f__SC-I-84; g__SC-I-84; s__beta_proteobacterium
ASV58	92.67±13.02	95±17.2	103±22.69	80.33±4.11	101±12.73	k__Bacteria; p__Proteobacteria; c__Gammaproteobacteria; o__Steroidobacterales; f__Steroidobacteraceae; g__Steroidobacteraceae; s__
ASV59	130±4.97	114.33±6.65	81.33±21.56	57.33±27.18	83±19.3	k__Bacteria; p__Gemmatimonadota; c__Gemmatimonadetes; o__Gemmatimonadales; f__Gemmatimonadaceae; g__; s__
ASV60	63.67±22.69	57.67±11.67	104.33±20.07	135.33±6.02	99.67±42.09	k__Bacteria; p__Acidobacteriota; c__Blastocatellia; o__Pyrinomonadales; f__Pyrinomonadaceae; g__RB41; s__
ASV61	83±13.64	68.33±4.78	101.67±4.03	136±50.93	67.33±15.97	k__Bacteria; p__Proteobacteria; c__Gammaproteobacteria; o__Diplorickettsiales; f__Diplorickettsiaceae; g__Aquicella; s__
ASV62	78.33±17.52	118±16.99	93±17.57	78±7.12	87.67±8.01	k__Bacteria; p__Proteobacteria; c__Gammaproteobacteria; o__Xanthomonadales; f__Xanthomonadaceae; g__Lysobacter; s__Lysobacter_dokdonensis
ASV63	77.33±6.94	61.67±8.26	126±2.16	118±26.17	71.67±25.3	k__Bacteria; p__Patescibacteria; c__Saccharimonadia; o__Saccharimonadales; f__Saccharimonadales; g__Saccharimonadales; s__
ASV64	87.67±8.22	72.67±20.76	88.33±28.55	81.67±10.14	121±51.33	k__Bacteria; p__Actinobacteriota; c__Actinobacteria; o__Micrococcales; f__Micrococcaceae; g__Pseudarthrobacter
ASV65	132.67±15.2	112.33±21.51	84±8.6	65.67±19.7	53.33±9.03	k__Bacteria; p__Gemmatimonadota; c__Gemmatimonadetes; o__Gemmatimonadales; f__Gemmatimonadaceae; g__
ASV66	98±6.16	92.67±15.08	88.67±8.65	65.33±24.51	100.67±5.79	k__Bacteria; p__Acidobacteriota; c__Vicinamibacteria; o__Vicinamibacterales; f__Vicinamibacteraceae; g__Vicinamibacteraceae; s__
ASV67	109.67±18.73	102.67±13.96	85.33±20.34	82.33±41.88	65±2.16	k__Bacteria; p__Proteobacteria; c__Alphaproteobacteria; o__Sphingomonadales; f__Sphingomonadaceae
ASV68	87±4.08	117.67±29.96	90±19.95	67±4.97	76±19.65	k__Bacteria; p__Proteobacteria; c__Alphaproteobacteria; o__Caulobacterales; f__Caulobacteraceae
ASV69	102±17.66	98.67±6.13	61.33±5.73	79±18.46	87.33±15.28	k__Bacteria; p__Acidobacteriota; c__Vicinamibacteria; o__Vicinamibacterales; f__Vicinamibacteraceae; g__Vicinamibacteraceae; s__
ASV70	117.67±6.02	138.67±13.89	76±10.61	40.67±25.2	48.67±18.12	k__Bacteria; p__Gemmatimonadota; c__Gemmatimonadetes; o__Gemmatimonadales; f__Gemmatimonadaceae; g__; s__
ASV71	67.67±17.33	83±13.37	51.33±14.52	117±40.41	99.33±20.14	k__Bacteria; p__Proteobacteria; c__Gammaproteobacteria; o__PLTA13; f__PLTA13; g__PLTA13; s__
ASV72	76.33±22.66	79.67±18.87	51.33±17.21	42.33±12.55	168±74.96	k__Bacteria; p__Actinobacteriota; c__Actinobacteria; o__Micrococcales; f__Microbacteriaceae; g__Agromyces; s__Agromyces_neolithicus
ASV73	82.67±20.07	99.33±45.18	59±16.87	54±19.82	116.33±30.73	k__Bacteria; p__Actinobacteriota; c__Thermoleophilia; o__Gaiellales; f__Gaiellaceae; g__Gaiella
ASV74	94±20.61	99±11.43	63±24.34	75.33±21.17	79.33±12.04	k__Bacteria; p__Proteobacteria; c__Alphaproteobacteria; o__; f__; g__
ASV75	64±1.41	60.33±1.7	92.67±14.2	93±41.04	100.67±23.7	k__Bacteria; p__Acidobacteriota; c__Blastocatellia; o__Pyrinomonadales; f__Pyrinomonadaceae; g__RB41; s__
ASV76	105±11.86	75.67±11.73	55.33±7.04	81±14.97	82±23.25	k__Bacteria; p__Proteobacteria; c__Alphaproteobacteria; o__Rhizobiales; f__Methyloligellaceae; g__; s__
ASV77	83.67±16.21	102.33±4.78	80±9.42	75.33±2.49	54.67±24.5	k__Bacteria; p__Proteobacteria; c__Gammaproteobacteria; o__Burkholderiales; f__TRA3-20; g__TRA3-20
ASV78	84.33±44.5	93.33±29.04	89.67±4.5	35.67±33.77	92.33±29.96	k__Bacteria; p__Acidobacteriota; c__Vicinamibacteria; o__Vicinamibacterales; f__Vicinamibacteraceae; g__Vicinamibacteraceae; s__
ASV79	82±18.83	81.33±11.84	92.33±21.48	51.67±14.38	87.67±6.55	k__Bacteria; p__Proteobacteria; c__Alphaproteobacteria; o__Dongiales; f__Dongiaceae; g__Dongia; s__
ASV80	108.67±5.31	72.33±18.37	63±2.16	54±11.43	96±17.8	k__Bacteria; p__Proteobacteria; c__Alphaproteobacteria; o__Rhizobiales; f__Methyloligellaceae; g__Methyloligellaceae; s__
ASV81	82.67±11.9	94.33±8.38	67.33±8.81	64.33±2.62	85.33±11.09	k__Bacteria; p__Proteobacteria; c__Alphaproteobacteria; o__Rhizobiales; f__Xanthobacteraceae; g__
ASV82	93.67±12.28	105.33±11.59	44.33±8.18	80±46.73	66.33±4.92	k__Bacteria; p__Acidobacteriota; c__Vicinamibacteria; o__Vicinamibacterales; f__Vicinamibacteraceae; g__Vicinamibacteraceae; s__
ASV83	61.33±2.05	72±8.16	79±10.23	66.67±9.57	108.33±24.28	k__Bacteria; p__Proteobacteria; c__Gammaproteobacteria; o__Gammaproteobacteria_Incertae_Sedis; f__Unknown_Family; g__Acidibacter
ASV84	70±10.61	51.67±12.39	88.33±14.64	98±11.52	74.67±16.98	k__Bacteria
ASV85	55±10.23	55.67±8.18	89±5.1	145.67±76.62	35.33±19.22	k__Bacteria; p__Patescibacteria; c__WWE3; o__WWE3; f__WWE3; g__WWE3; s__bacterium_enrichment
ASV86	89.33±28.05	56.33±15.92	95±32.69	59±25.81	79±19.03	k__Bacteria; p__Acidobacteriota; c__Blastocatellia; o__Blastocatellales; f__Blastocatellaceae
ASV87	62.33±15.97	46±7.07	63.33±10.5	170±85.86	34.67±21.64	k__Bacteria; p__Bacteroidota; c__Bacteroidia; o__Chitinophagales; f__37-13; g__37-13; s__
ASV88	75±9.9	82.67±14.66	61±14.45	51.33±16.74	106±21.65	k__Bacteria; p__Acidobacteriota; c__Vicinamibacteria; o__Vicinamibacterales; f__Vicinamibacteraceae; g__Vicinamibacteraceae; s__
ASV89	83.33±15.33	93.33±12.39	66.67±19.15	66.33±11.03	60±7.12	k__Bacteria; p__Proteobacteria; c__Alphaproteobacteria; o__Sphingomonadales; f__Sphingomonadaceae; g__Sphingomonas
ASV90	85.67±13.7	72.67±3.68	66.67±14.38	61±8.04	83.67±4.64	k__Bacteria; p__Actinobacteriota; c__Thermoleophilia; o__Solirubrobacterales; f__67-14; g__67-14; s__
ASV91	65±9.63	46.67±36.12	108±19.2	86.67±62.66	62.67±88.62	k__Bacteria; p__Acidobacteriota; c__Blastocatellia; o__Pyrinomonadales; f__Pyrinomonadaceae; g__RB41; s__
ASV92	146.67±7.04	148.33±17.46	15±14.17	57.33±47.75	1.67±2.36	k__Bacteria; p__Chloroflexi; c__Chloroflexia; o__Thermomicrobiales; f__AKYG1722; g__AKYG1722; s__
ASV93	90±19.65	87.67±22.9	89±15.9	40.67±23.92	59.33±16.94	k__Bacteria; p__Proteobacteria; c__Gammaproteobacteria; o__Burkholderiales; f__Nitrosomonadaceae; g__Ellin6067; s__
ASV94	89.33±17.97	70.33±7.85	62.33±10.4	89.67±36.63	54.33±10.21	k__Bacteria; p__Proteobacteria; c__Gammaproteobacteria; o__Xanthomonadales; f__Rhodanobacteraceae; g__Rhodanobacter
ASV95	90.67±3.68	116.67±15.58	76.67±15.63	32±14.31	48.67±7.76	k__Bacteria; p__Gemmatimonadota; c__Gemmatimonadetes; o__Gemmatimonadales; f__Gemmatimonadaceae
ASV96	65±24.91	68±3.27	59±23.72	70±13.74	98±43.3	k__Bacteria; p__Acidobacteriota; c__Vicinamibacteria; o__Vicinamibacterales; f__Vicinamibacteraceae; g__Vicinamibacteraceae; s__
ASV97	89.33±3.09	97.67±17.59	71±23.62	22.67±32.06	78±8.04	k__Bacteria; p__Actinobacteriota; c__Thermoleophilia; o__Solirubrobacterales; f__67-14; g__67-14; s__
ASV98	88.33±4.99	102.67±21.51	61.67±11.67	44.67±18.55	61±2.94	k__Bacteria; p__Proteobacteria; c__Alphaproteobacteria; o__Sphingomonadales; f__Sphingomonadaceae
ASV99	78±4.97	52.33±5.91	51.33±4.5	114±46.4	58±12.75	k__Bacteria; p__Proteobacteria; c__Gammaproteobacteria; o__Burkholderiales; f__TRA3-20; g__TRA3-20; s__
ASV100	79.33±14.66	60±14.31	76.67±9.98	68±12.08	68±2.94	k__Bacteria; p__Nitrospirota; c__Nitrospiria; o__Nitrospirales; f__Nitrospiraceae; g__Nitrospira; s__Nitrospira_japonica
ASV101	66.67±9.46	90.33±14.34	68.33±25.59	68.33±16.86	56.33±10.66	k__Bacteria; p__Proteobacteria; c__Alphaproteobacteria; o__Sphingomonadales; f__Sphingomonadaceae; g__Sphingomonas
ASV102	82.33±4.11	95±17.57	69±14.51	35.33±17.02	68±18.06	k__Bacteria; p__Proteobacteria; c__Alphaproteobacteria; o__Sphingomonadales; f__Sphingomonadaceae; g__Altererythrobacter
ASV103	73.33±22.9	66.33±9.29	84.67±14.06	48.33±15.11	73.33±16.11	k__Bacteria; p__Acidobacteriota; c__Vicinamibacteria; o__Vicinamibacterales; f__Vicinamibacteraceae; g__Vicinamibacteraceae; s__
ASV104	45.67±8.18	38.33±5.25	51.33±18.93	79.33±19.67	131.33±22.87	k__Bacteria; p__Acidobacteriota; c__Vicinamibacteria; o__Vicinamibacterales; f__Vicinamibacteraceae; g__Vicinamibacteraceae; s__
ASV105	72.33±21.25	49±16.39	115.33±26.89	13±18.38	94.67±28.59	k__Archaea; p__Crenarchaeota; c__Nitrososphaeria; o__Nitrososphaerales; f__Nitrososphaeraceae
ASV106	54.67±12.92	56.67±2.36	71.33±17.52	48.67±5.44	111.67±40	k__Bacteria; p__Proteobacteria; c__Gammaproteobacteria; o__Gammaproteobacteria_Incertae_Sedis; f__Unknown_Family; g__Acidibacter; s__
ASV107	77.33±10.34	68±7.07	41.67±15.54	72±4.24	83±6.38	k__Bacteria; p__Acidobacteriota; c__Vicinamibacteria; o__Vicinamibacterales; f__; g__; s__
ASV108	85.33±28.78	59±5.35	72±9.8	54.33±9.1	68.33±22.88	k__Bacteria; p__Proteobacteria; c__Gammaproteobacteria; o__Burkholderiales; f__Nitrosomonadaceae; g__Nitrosospira
ASV109	88.67±22.6	58.33±8.96	48.33±21.76	78.33±41.2	63.33±5.56	k__Bacteria; p__Proteobacteria; c__Alphaproteobacteria; o__Sphingomonadales; f__Sphingomonadaceae
ASV110	87.67±18.7	46.67±19.75	66.33±48.03	75±41.67	61.33±41.28	k__Bacteria; p__Bacteroidota; c__Bacteroidia; o__Cytophagales; f__Microscillaceae; g__; s__
ASV111	77.67±11.26	43.33±36.82	80±28.88	70.67±7.76	65±14.51	k__Bacteria; p__Acidobacteriota; c__Vicinamibacteria; o__Vicinamibacterales; f__; g__; s__
ASV112	67±9.93	79.67±27.08	39.67±8.5	77.33±26.04	70.33±16.86	k__Bacteria; p__Proteobacteria; c__Alphaproteobacteria; o__Rhizobiales; f__Xanthobacteraceae
ASV113	84±18.99	85±20.7	68.67±4.03	48.33±9.67	47±5.1	k__Bacteria; p__Proteobacteria; c__Gammaproteobacteria; o__Burkholderiales; f__SC-I-84; g__SC-I-84
ASV114	57±17.38	84.33±7.32	56.33±9.29	67±2.45	67.67±14.08	k__Bacteria; p__Proteobacteria; c__Alphaproteobacteria; o__Sphingomonadales; f__Sphingomonadaceae; g__Novosphingobium
ASV115	63±13.14	73±3.56	55.67±6.94	94.67±60.37	43±4.55	k__Bacteria; p__Proteobacteria; c__Alphaproteobacteria; o__Sphingomonadales; f__Sphingomonadaceae; g__Sphingomonas
ASV116	48.33±11.12	41.67±39.11	142.67±59.54	9.33±13.2	87.33±39.2	k__Archaea; p__Crenarchaeota; c__Nitrososphaeria; o__Nitrososphaerales; f__Nitrososphaeraceae; g__Nitrososphaeraceae; s__
ASV117	73±5.1	73.33±3.86	68.67±14.27	62.67±3.09	50.67±11.09	k__Bacteria; p__Actinobacteriota; c__Acidimicrobiia; o__IMCC26256; f__IMCC26256; g__IMCC26256; s__
ASV118	84.33±8.06	73±2.16	61.33±8.26	53±5.66	50.67±8.18	k__Bacteria; p__Proteobacteria; c__Alphaproteobacteria; o__Caulobacterales; f__Hyphomonadaceae; g__SWB02; s__
ASV119	56.67±53.27	55.67±18.41	92±5.72	37.67±53.27	79.33±18.26	k__Bacteria; p__Acidobacteriota; c__Blastocatellia; o__Pyrinomonadales; f__Pyrinomonadaceae; g__RB41; s__
ASV120	77.33±5.44	61.67±10.5	101.33±25.25	24±13.14	56.33±24.12	k__Bacteria; p__Myxococcota; c__Polyangia; o__Polyangiales; f__BIrii41; g__BIrii41; s__
ASV121	71.67±10.14	65.67±19.62	57.33±11.32	46.33±4.99	75.67±27.63	k__Bacteria; p__Actinobacteriota; c__Thermoleophilia; o__Gaiellales; f__Gaiellaceae; g__Gaiella; s__actinobacterium_WWH12
ASV122	84.33±24.14	95.33±7.59	54±19.82	39.67±28.12	43±30.41	k__Bacteria; p__Proteobacteria; c__Alphaproteobacteria; o__Sphingomonadales; f__Sphingomonadaceae
ASV123	79.67±29.95	60.33±11.84	51±23.04	68.33±19.6	56.33±30.9	k__Bacteria; p__Verrucomicrobiota; c__Verrucomicrobiae; o__Chthoniobacterales; f__Chthoniobacteraceae; g__Candidatus_Udaeobacter; s__
ASV124	77.33±22.81	78.33±11.15	52.67±11.9	47.67±6.6	59.33±9.74	k__Bacteria; p__Proteobacteria; c__Gammaproteobacteria; o__Burkholderiales; f__Nitrosomonadaceae; g__Ellin6067; s__
ASV125	52.67±12.26	96.67±13.72	75.67±2.87	31.67±23.01	56.33±9.67	k__Bacteria; p__Acidobacteriota; c__Vicinamibacteria; o__Vicinamibacterales; f__Vicinamibacteraceae; g__Vicinamibacteraceae; s__
ASV126	69.33±19.26	57±7.79	46.67±9.46	48±6.98	91±27.65	k__Bacteria; p__Proteobacteria; c__Alphaproteobacteria; o__Rhizobiales; f__Hyphomicrobiaceae; g__Hyphomicrobium; s__Hyphomicrobium_sp.
ASV127	59.67±18.66	71.67±7.72	65±13.88	50.33±2.87	64.33±9.46	k__Bacteria; p__Acidobacteriota; c__Vicinamibacteria; o__Vicinamibacterales; f__Vicinamibacteraceae; g__Vicinamibacteraceae; s__
ASV128	71±6.38	68.33±18.87	32±22.69	48±11.58	91±24.1	k__Bacteria; p__Actinobacteriota; c__Thermoleophilia; o__Gaiellales; f__Gaiellaceae; g__Gaiella; s__actinobacterium_WWH12
ASV129	79.67±20.98	94.67±17.21	40.33±6.18	49.67±6.24	45±4.9	k__Bacteria; p__Proteobacteria; c__Alphaproteobacteria
ASV130	94±4.32	105.33±15.11	37.33±31.04	31.67±27.96	39±21.95	k__Bacteria; p__Proteobacteria; c__Alphaproteobacteria; o__Rhizobiales; f__Xanthobacteraceae; g__
ASV131	74.67±14.08	56±1.41	77.67±5.56	46±21.77	51±24.34	k__Bacteria; p__Acidobacteriota; c__Holophagae; o__Subgroup_7; f__Subgroup_7; g__Subgroup_7; s__
ASV132	97.33±7.59	114.33±28.64	48.33±13.02	30.67±14.82	14±7.12	k__Bacteria; p__Gemmatimonadota; c__Gemmatimonadetes; o__Gemmatimonadales; f__Gemmatimonadaceae
ASV133	75.33±26.61	45.67±10.21	65.67±35.24	66±13.44	51.33±23.23	k__Bacteria; p__Verrucomicrobiota; c__Verrucomicrobiae; o__Chthoniobacterales; f__Chthoniobacteraceae; g__Chthoniobacter; s__
ASV134	68±4.97	68.67±8.96	68.33±15.46	33.67±7.76	64.67±13.47	k__Bacteria; p__Proteobacteria; c__Gammaproteobacteria; o__Xanthomonadales; f__Xanthomonadaceae; g__Lysobacter
ASV135	40.67±20.14	41±17.91	99±16.51	77.33±45.24	44.67±8.99	k__Archaea; p__Crenarchaeota; c__Nitrososphaeria; o__Nitrososphaerales; f__Nitrososphaeraceae; g__Nitrososphaeraceae; s__
ASV136	63.67±7.41	57.67±4.64	52.67±10.5	70.33±9.18	58±1.63	k__Bacteria; p__Acidobacteriota; c__Vicinamibacteria; o__Vicinamibacterales; f__Vicinamibacteraceae; g__Vicinamibacteraceae; s__
ASV137	77±12.75	67.33±13.7	59.67±7.32	68±27.36	30±9.42	k__Bacteria; p__Gemmatimonadota; c__Gemmatimonadetes; o__Gemmatimonadales; f__Gemmatimonadaceae; g__; s__
ASV138	62±0	69.33±7.41	54±6.38	72.67±6.13	43.33±6.18	k__Bacteria; p__Proteobacteria; c__Gammaproteobacteria; o__Xanthomonadales; f__Xanthomonadaceae; g__Thermomonas; s__
ASV139	69.67±10.4	49±8.04	69.67±29.63	73.67±11.15	38.67±13.57	k__Bacteria; p__Acidobacteriota; c__Acidobacteriae; o__Bryobacterales; f__Bryobacteraceae; g__Bryobacter; s__
ASV140	61±6.68	58±11.78	55.67±9.39	57.33±6.55	68.33±18.12	k__Bacteria; p__Actinobacteriota; c__Actinobacteria; o__Micrococcales; f__Microbacteriaceae
ASV141	41±15.64	54±38.61	126±59.4	12.33±14.7	66.33±35.97	k__Archaea; p__Crenarchaeota; c__Nitrososphaeria; o__Nitrososphaerales; f__Nitrososphaeraceae; g__Nitrososphaeraceae; s__
ASV142	81±16.75	69.67±9.74	53.67±8.96	40.67±5.44	51.33±0.47	k__Bacteria; p__Actinobacteriota; c__Thermoleophilia; o__Solirubrobacterales; f__67-14; g__67-14; s__
ASV143	72.33±19.48	53.33±11.09	57.67±17.59	67±33.54	45.33±15.33	k__Bacteria; p__Proteobacteria; c__Gammaproteobacteria; o__Xanthomonadales; f__Rhodanobacteraceae; g__Chujaibacter; s__
ASV144	66.33±4.5	73.67±10.14	48.33±4.03	36.67±18.8	70±18.4	k__Bacteria; p__Acidobacteriota; c__Vicinamibacteria; o__Vicinamibacterales; f__; g__; s__
ASV145	71±19.25	62.33±7.41	40.33±28.59	38.67±27.54	81.67±36.81	k__Bacteria; p__Proteobacteria; c__Alphaproteobacteria; o__Rhizobiales; f__Xanthobacteraceae; g__Bradyrhizobium
ASV146	37±2.94	33.67±8.81	33±11.58	90.67±48.36	98.33±0.47	k__Bacteria; p__Chloroflexi; c__KD4-96; o__KD4-96; f__KD4-96; g__KD4-96; s__
ASV147	78.33±19.77	87.67±6.24	17.33±24.51	61.33±9.67	45.67±32.72	k__Bacteria; p__Proteobacteria; c__Alphaproteobacteria; o__Caulobacterales; f__Hyphomonadaceae; g__Hirschia; s__
ASV148	61.67±7.41	52.67±14.64	60.67±4.92	79±7.87	33.67±19.77	k__Bacteria; p__Bacteroidota; c__Kapabacteria; o__Kapabacteriales; f__Kapabacteriales; g__Kapabacteriales; s__
ASV149	51±0.82	62.33±12.28	45.33±10.66	93.67±38.47	35±3.74	k__Bacteria; p__Proteobacteria; c__Gammaproteobacteria; o__Xanthomonadales; f__Rhodanobacteraceae; g__Chujaibacter; s__
ASV150	64.33±14.38	85.33±4.19	49.67±21.23	43.33±3.4	44.67±19.6	k__Bacteria; p__Actinobacteriota; c__Acidimicrobiia; o__; f__; g__; s__
ASV151	57±3.74	50.67±9.39	65.33±11.09	57.33±16.21	54.67±6.13	k__Bacteria; p__Acidobacteriota; c__Vicinamibacteria; o__Vicinamibacterales; f__Vicinamibacteraceae; g__Vicinamibacteraceae; s__
ASV152	65.33±8.18	58.33±7.93	55±24.99	65±20.83	39±10.61	k__Bacteria; p__Proteobacteria; c__Gammaproteobacteria; o__Xanthomonadales; f__Rhodanobacteraceae; g__Chujaibacter; s__
ASV153	49.33±69.77	88±43.98	62.67±16.54	17.67±24.98	63.33±15.97	k__Bacteria; p__Acidobacteriota; c__Vicinamibacteria; o__Vicinamibacterales; f__Vicinamibacteraceae; g__Vicinamibacteraceae; s__
ASV154	77.33±25.42	52.33±8.5	40±0.82	47±2.16	64±14.45	k__Bacteria; p__Proteobacteria; c__Alphaproteobacteria; o__Dongiales; f__Dongiaceae; g__Dongia; s__Rhodospirillales_bacterium
ASV155	54.67±10.62	69±7.48	53.33±8.22	44.67±8.99	58.33±6.18	k__Bacteria; p__Proteobacteria; c__Alphaproteobacteria; o__Caulobacterales; f__Caulobacteraceae; g__Phenylobacterium
ASV156	59.67±9.46	53±9.42	57.33±8.38	54.33±8.38	50±21.23	k__Bacteria; p__Proteobacteria; c__Alphaproteobacteria; o__Caulobacterales; f__Hyphomonadaceae; g__SWB02; s__
ASV157	53±22.91	43±6.48	75±14.31	57±13.88	44.67±14.7	k__Bacteria; p__Patescibacteria; c__Saccharimonadia; o__Saccharimonadales; f__Saccharimonadales; g__Saccharimonadales; s__
ASV158	83.67±48.61	11.33±8.38	88±32.62	81±14.17	8.33±2.87	k__Bacteria; p__Firmicutes; c__Bacilli; o__Lactobacillales; f__Lactobacillaceae; g__Lactobacillus
ASV159	67.33±10.21	40±8.04	73±13.64	50±7.79	40±16.87	k__Bacteria; p__Bacteroidota; c__Bacteroidia; o__Cytophagales; f__Microscillaceae; g__Ohtaekwangia; s__
ASV160	62.33±44.9	33.33±34.59	44±31.79	37.33±26.41	92.33±10.21	k__Bacteria; p__Proteobacteria; c__Alphaproteobacteria; o__Rhizobiales; f__Devosiaceae
ASV161	25.33±16.5	40±25.81	56±50.17	107.33±26.64	40±14.17	k__Bacteria; p__Proteobacteria; c__Gammaproteobacteria; o__Enterobacterales; f__Enterobacteriaceae; g__Escherichia-Shigella
ASV162	69.33±10.84	73±6.16	45.67±9.98	34.67±16.58	45.67±5.44	k__Bacteria; p__Gemmatimonadota; c__Gemmatimonadetes; o__Gemmatimonadales; f__Gemmatimonadaceae; g__; s__
ASV163	52±21.65	76.67±1.89	50.33±15.58	72.33±11.79	17±6.38	k__Bacteria; p__Gemmatimonadota; c__Gemmatimonadetes; o__Gemmatimonadales; f__Gemmatimonadaceae; g__Gemmatimonas; s__
ASV164	20.67±29.23	42±33.14	42±29.98	38.67±27.39	123.33±77.73	k__Bacteria; p__Actinobacteriota; c__Actinobacteria; o__Frankiales; f__Geodermatophilaceae; g__Blastococcus; s__
ASV165	65.67±17.52	48.33±6.55	38.67±14.84	53.33±7.85	60.33±13.52	k__Bacteria; p__Proteobacteria; c__Alphaproteobacteria; o__Rhizobiales; f__Xanthobacteraceae
ASV166	59.33±10.66	56.33±13.1	61±10.2	38.33±5.73	50±9.42	k__Bacteria; p__Acidobacteriota; c__Vicinamibacteria; o__Vicinamibacterales; f__Vicinamibacteraceae; g__Vicinamibacteraceae; s__
ASV167	57.33±10.34	50±8.29	55.33±10.66	53±11.58	48±16.51	k__Bacteria; p__Proteobacteria; c__Alphaproteobacteria; o__Rhizobiales; f__A0839; g__A0839; s__
ASV168	53.33±0.47	46±0.82	57.67±18.37	53.33±3.77	52±14.9	k__Bacteria; p__Acidobacteriota; c__Vicinamibacteria; o__Vicinamibacterales; f__Vicinamibacteraceae; g__Vicinamibacteraceae; s__
ASV169	50±7.12	64±24.91	77.33±15.41	19.67±27.81	50±11.58	k__Bacteria; p__Acidobacteriota; c__Blastocatellia; o__Blastocatellales; f__Blastocatellaceae
ASV170	57.67±12.81	49.33±5.56	44±7.79	43.67±5.25	66±8.29	k__Bacteria; p__Proteobacteria; c__Gammaproteobacteria; o__Pseudomonadales; f__Pseudomonadaceae; g__Pseudomonas
ASV171	11.33±16.03	14±19.8	87±12.19	63.33±12.66	85±19.1	k__Bacteria; p__Acidobacteriota; c__Blastocatellia; o__Pyrinomonadales; f__Pyrinomonadaceae; g__RB41; s__
ASV172	46±0.82	45.33±20.07	60.67±28.55	56.33±4.5	52±5.1	k__Bacteria; p__Actinobacteriota; c__Thermoleophilia; o__Gaiellales; f__; g__; s__
ASV173	63±12.83	50±14.24	44.67±8.38	56.67±6.94	40.67±6.94	k__Bacteria; p__Proteobacteria; c__Gammaproteobacteria; o__Burkholderiales; f__TRA3-20; g__TRA3-20; s__
ASV174	56.67±16.68	58.67±10.14	56.33±3.68	40.33±8.96	43±9.27	k__Bacteria; p__Proteobacteria; c__Alphaproteobacteria; o__Caulobacterales; f__Hyphomonadaceae; g__SWB02; s__
ASV175	54.33±9.74	62±6.68	41.33±7.32	58.33±4.19	38.67±13.57	k__Bacteria; p__Proteobacteria; c__Alphaproteobacteria; o__Sphingomonadales; f__Sphingomonadaceae; g__Sphingomonas
ASV176	60.67±13.3	57.33±7.32	45.33±8.18	45±4.32	46±7.12	k__Bacteria; p__Proteobacteria; c__Gammaproteobacteria; o__Burkholderiales; f__Nitrosomonadaceae; g__MND1; s__
ASV177	45.67±6.8	57.33±6.55	48.67±4.5	43.67±8.38	59±3.74	k__Bacteria; p__Acidobacteriota; c__Vicinamibacteria; o__Vicinamibacterales; f__Vicinamibacteraceae; g__Vicinamibacteraceae; s__
ASV178	58.67±15.92	52±17.72	58±8.6	40.33±22.57	43.67±10.62	k__Bacteria; p__Acidobacteriota; c__Blastocatellia; o__Blastocatellales; f__Blastocatellaceae
ASV179	50±5.35	59.33±4.11	60.33±1.7	31±5.1	51±6.68	k__Bacteria; p__Proteobacteria; c__Gammaproteobacteria; o__Burkholderiales; f__Nitrosomonadaceae; g__MND1; s__
ASV180	66.67±5.44	57.67±9.46	49.33±4.11	31.67±11.26	46±11.22	k__Bacteria; p__Proteobacteria; c__Gammaproteobacteria; o__Burkholderiales; f__SC-I-84; g__SC-I-84
ASV181	48.67±13.6	49.67±11.44	60.33±19.36	40.67±5.79	49±13.64	k__Bacteria; p__Proteobacteria; c__Alphaproteobacteria; o__Caulobacterales; f__Hyphomonadaceae; g__Hirschia; s__
ASV182	29.33±4.03	65.33±12.47	50.33±8.18	34±24.04	69.33±40.55	k__Bacteria; p__Proteobacteria; c__Alphaproteobacteria; o__Rhizobiales; f__Xanthobacteraceae
ASV183	58±17.57	36.67±16.42	67±10.71	49.67±7.85	37±6.68	k__Bacteria; p__Verrucomicrobiota; c__Verrucomicrobiae; o__Chthoniobacterales; f__Chthoniobacteraceae; g__Candidatus_Udaeobacter; s__
ASV184	34.67±49.03	43±32.93	77.33±4.5	36.67±51.85	56.67±42.41	k__Bacteria; p__Acidobacteriota; c__Blastocatellia; o__Pyrinomonadales; f__Pyrinomonadaceae; g__RB41; s__
[truncated: 9,007 more rows]

## Sheet: Table S3
Table S3 Correlation of pathogen abundance with the principal components of bacterial communities.
[truncated: 9 more rows]

[truncated: 5 more sheets: Table S4, Table S5, Table S6, Table S7, Table S8]
